# Supplementary material for: Emerging Roles of Heat-Induced circRNAs Related to Lactogenesis in Lactating Sows
Source: Front Genet. 2020 Feb 11;10:1347. doi: 10.3389/fgene.2019.01347 (PMC7027193; doi:10.3389/fgene.2019.01347)
Supplement: Supplementary file 3 [file Table_1.xlsx]

## Sheet: Table S1
RT-qPCR primers
Gene	Description	Reference	Forward primer	Reverse primer
CSN1S1	Casein alpha s1	ENSSSCT00000010143	GGGATGTTGGTGAATAATGGG	CAAGTGAGGAAGTTGTTGGCA
CSN1S2	Casein alpha s2	ENSSSCT00000010144	TGAGGAAGCCGTAAGGAACA	ACAGTGGGAATGAAGGGGTAG
CSN3	Casein kappa	ENSSSCT00000010148	CACTGCCTTTTTTGGGTGC	TGGGTAGACATTTGGCTGGTC
LALBA	Lactalbumin alpha	ENSSSCT00000025257	TCCTCGTGGTGGGGATTCT	GTGCTGCCATTGTCATGCA
WAP	Whey acidic protein	ENSSSCT00000018212	TGCGTAATCTCCTGCGTCA	GAGCACTCATTTTTCTCCAAGC
PRLR	Prolactin receptor	ENSSSCT00000036206	GGCTATTCTTTCTGCTGTCGTC	GTGTGAAACTTGGGGGGATT
HSP90AA1	Heat shock protein 90 alpha family class A member 1	ENSSSCT00000002815	CACAACGATGACGAGCAGTATG	CGAAGAGAGTAATGGGGTAGCC
PIK3R1	Phosphoinositide-3-kinase regulatory subunit 1	ENSSSCT00000033882	GATGAGAAGACGTGGAATGTCG	GCTTTGTTTCGGTTGCTGC
STAT5A	Signal transducer and activator of transcription 5A	ENSSSCT00000042218	GTGCTGTGGGACAATGCCT	CCTGTTGCTTATTCACGAAACC
circCSN1S1_2			TTGTTGGCAATAGTGCTG	TCTGCTGTCTGGCTCATT
GAPDH	Glyceraldehyde-3-phosphate dehydrogenase	ENSSSCT00000000756	CTGCCGCCTGGAGAAACCT	GCTGTAGCCAAATTCATTGTCG
