# Supplementary material for: Emerging Roles of Heat-Induced circRNAs Related to Lactogenesis in Lactating Sows
Source: Front Genet. 2020 Feb 11;10:1347. doi: 10.3389/fgene.2019.01347 (PMC7027193; doi:10.3389/fgene.2019.01347)
Supplement: Supplementary file 7 [file Table_5.xlsx]

## Sheet: A
Differential expression of Ensembl transcripts between NS and HS samples
Transcript_id	Gene_id	Gene_short_name	Locus	NS_1_Clean	NS_2_Clean	NS_3_Clean	HS_1_Clean	HS_2_Clean	HS_3_Clean	logFC	P value	FDR*
ENSSSCT00000063825	ENSSSCG00000037923	RF00004	12:19691749-19691940	1016.33	350.398	203.709	6.71066	3.49775	4.91345	-6.76393	7.43705e-19	7.28012e-15
ENSSSCT00000042730	ENSSSCG00000023630	CPM	5:33168645-33264846	29.4169	36.5147	29.2206	112.798	162.392	136.848	2.07145	7.52443e-18	3.68283e-14
ENSSSCT00000019903	ENSSSCG00000018308	RF00340	10:9685672-9828345	0	0	0	46.1469	13.9198	24.2962	7.82669	1.26007e-13	4.1116e-10
ENSSSCT00000022175	ENSSSCG00000020580	RF01241	13:124582393-124604429	629.745	437.322	480.889	1651.21	2810.73	2295.27	2.04776	6.95826e-12	1.70286e-08
ENSSSCT00000052934	ENSSSCG00000031512	RF00015	14:40287259-40287400	37280.3	27019.5	31954.6	10583.9	9545.58	9833.59	-1.74578	1.05177e-11	2.05916e-08
ENSSSCT00000019857	ENSSSCG00000018262	RF00563	5:85284315-85292451	309.01	184.879	245.787	908.051	1073.69	1001.81	1.93511	5.19643e-11	8.47798e-08
ENSSSCT00000021016	ENSSSCG00000019421	RF00425	5:34426398-34550088	0	0	0	12.5052	15.0778	13.1601	6.75948	7.11372e-11	9.94803e-08
ENSSSCT00000001197	ENSSSCG00000001101	SCGN	7:20389492-20432978	37.3364	29.834	54.0448	6.46726	6.38193	6.3212	-2.69221	2.91207e-10	3.56328e-07
ENSSSCT00000039422	ENSSSCG00000036604	RF00334	9:706121-711207	290.478	260.278	178.164	606.857	1104.57	871.147	1.76283	4.13287e-09	4.49518e-06
ENSSSCT00000058869	ENSSSCG00000038966	KRT7	5:17553201-17571141	113.546	111.03	126.927	38.1375	53.0801	45.6228	-1.40893	5.08363e-09	4.97637e-06
ENSSSCT00000011063	ENSSSCG00000010102	SLC7A4	14:50634124-50637784	2.22494	7.65732	1.56516	27.5236	20.7669	23.91	2.59987	1.05583e-08	9.3959e-06
ENSSSCT00000033882	ENSSSCG00000016958	PIK3R1	16:46434813-46523623	1.28625	4.22176	0.436784	33.5515	11.9155	22.2035	3.4261	2.43939e-08	1.98993e-05
ENSSSCT00000010148	ENSSSCG00000009267	CSN3	8:67099130-67109111	21063	14121.3	20112.7	4706.84	7729.72	6205.29	-1.64983	4.13716e-08	3.11528e-05
ENSSSCT00000009355	ENSSSCG00000008550	SLC5A6	3:111914707-111983920	0.797042	5.06661	1.72895	14.4708	16.4229	23.7016	2.76132	8.43732e-08	5.8995e-05
ENSSSCT00000026071	ENSSSCG00000022295	C1H9orf16	1:268609632-268640934	6.54993	13.0385	5.79782	61.7175	25.7199	44.9844	2.36417	1.40116e-07	8.83232e-05
ENSSSCT00000016859	ENSSSCG00000015476	CHI3L1	9:113835356-113895510	3.04942	22.552	1.68184	92.2838	55.42	73.5104	3.0591	1.44363e-07	8.83232e-05
ENSSSCT00000006200	ENSSSCG00000005638	LCN2	1:268609632-268640934	5.48635	46.2831	12.2205	207.264	103.907	155.221	2.92681	2.40719e-07	0.000135516
ENSSSCT00000045046	ENSSSCG00000037565	LOC574051	7:20743715-20744356	127.155	121.211	164.382	60.761	46.9265	53.2353	-1.40253	2.49187e-07	0.000135516
ENSSSCT00000003977	ENSSSCG00000003582	SMPDL3B	6:85059870-85093156	22.5869	34.0768	13.3871	149.481	60.6619	106.824	2.17398	4.60422e-07	0.000237214
ENSSSCT00000015890	ENSSSCG00000014540	FTH1	2:9535045-9538043	88.9434	237.533	164.281	605.744	401.078	505.22	1.63605	6.48915e-07	0.000317612
ENSSSCT00000018375	ENSSSCG00000016871	CCL28	16:27970923-28010999	120.12	49.3944	66.2129	11.105	22.8803	17.2706	-2.29343	6.86999e-07	0.00032024
ENSSSCT00000006652	ENSSSCG00000006063	PABPC2	4:36137638-36228348	46.246	70.0131	46.9976	115.297	113.959	114.196	1.0463	1.37786e-06	0.000613085
ENSSSCT00000016670	ENSSSCG00000015299	STEAP4	9:68544720-68570585	0.582369	2.91438	0.914972	17.3351	8.14551	12.6724	2.98992	1.84128e-06	0.000783665
ENSSSCT00000015699	ENSSSCG00000014369	CD14	2:142346210-142349349	9.08976	48.2456	24.0903	89.9818	94.2878	92.4422	1.77759	4.71703e-06	0.00192396
ENSSSCT00000022303	ENSSSCG00000027013	CYP4F8	2:61768422-62070952	34.7855	32.2632	45.5711	11.5188	14.8464	13.3539	-1.54289	5.98977e-06	0.00230585
ENSSSCT00000026029	ENSSSCG00000030681	MYBPH	9:113835356-113895510	1.1414	3.00837	0.521783	20.5667	6.86922	13.4905	3.02034	6.12442e-06	0.00230585
ENSSSCT00000010144	ENSSSCG00000009263	CSN1S2	8:66971138-67009131	63444.5	32332.3	53335.4	10346.5	21846.4	16105.6	-1.72696	7.64944e-06	0.00277335
ENSSSCT00000000724	ENSSSCG00000000668	APOBEC1	5:62812290-62820663	22.3539	19.3893	12.0988	4.33713	3.50974	4.02203	-2.18672	9.00386e-06	0.00314781
ENSSSCT00000048761	ENSSSCG00000015476	CHI3L1	9:113835356-113895510	0.672121	17.0082	0.504614	50.6322	32.586	41.9798	2.82422	9.76281e-06	0.00321114
ENSSSCT00000058397	ENSSSCG00000024911	MT1D	6:18650322-18657676	16.8046	54.4816	57.0377	10.4751	10.9891	10.6007	-1.99714	9.84107e-06	0.00321114
ENSSSCT00000018212	ENSSSCG00000016731	WAP	18:50359885-50361775	3205.49	2851.36	3219.28	886.193	1828.89	1370.15	-1.25313	1.15835e-05	0.00365777
ENSSSCT00000023744	ENSSSCG00000028623	RARRES1	13:98461315-98506380	1.70023	2.93425	2.02434	22.6224	7.58524	14.5528	2.66525	1.31244e-05	0.00401485
ENSSSCT00000053545	ENSSSCG00000023666	CTSB	14:14967272-15104179	19.7094	43.4378	25.5851	85.7579	59.9762	76.8378	1.3168	1.48569e-05	0.00440709
ENSSSCT00000031972	ENSSSCG00000029990	DEFB1	AEMK02000617.1:557-11154	0.26206	9.1288	0.378934	42.734	10.9878	26.5735	3.04845	1.60573e-05	0.0046231
ENSSSCT00000032259	ENSSSCG00000025924	IGFBP5	15:118857470-118878593	1.99006	8.07131	0.920174	34.3501	9.25951	22.4398	2.56902	2.04509e-05	0.00571984
ENSSSCT00000010143	ENSSSCG00000009262	CSN1S1	8:66888230-66908305	24122.5	10799.4	14675.7	4466.83	7036.31	5717.12	-1.62736	2.10722e-05	0.00572988
ENSSSCT00000023723	ENSSSCG00000030597	HAPLN3	7:54449587-54537370	32.7471	10.1314	17.1886	2.42532	5.16702	3.63089	-2.47285	2.66928e-05	0.00706204
ENSSSCT00000009679	ENSSSCG00000008842	KIT	8:41402321-41492977	30.52	28.242	25.4773	8.36175	12.0892	10.5082	-1.47654	3.04224e-05	0.00783696
ENSSSCT00000018040	ENSSSCG00000016570	TSPAN33	18:19493068-19514377	107.472	103.235	189.008	57.9652	48.6887	53.3558	-1.36912	3.64659e-05	0.00865208
ENSSSCT00000014800	ENSSSCG00000013551	C3	2:72431162-72471564	114.568	520.338	350.101	1338.23	903.495	1122.09	1.8052	3.67501e-05	0.00865208
ENSSSCT00000010091	ENSSSCG00000009216	SPP1	8:131077025-131085759	7.83639	11.6127	8.77231	89.6453	14.5525	51.3013	2.45233	3.68919e-05	0.00865208
ENSSSCT00000043723	ENSSSCG00000012071	IGSF5	13:203203676-203376209	0.0258606	2.44225	0	7.83185	8.38059	7.87433	3.07936	3.7122e-05	0.00865208
ENSSSCT00000041456	ENSSSCG00000034537	-	18:8151027-8168608	0	0	0	3.93924	9.53064	4.16025	5.56499	3.83213e-05	0.00872388
ENSSSCT00000020175	ENSSSCG00000018580	RF00302	1:267941952-268008830	112.671	34.1751	81.8198	176.661	458.392	400.169	2.0556	5.15203e-05	0.0113149
ENSSSCT00000044213	ENSSSCG00000032480	-	AEMK02000682.1:885008-891229	2.19442	17.0122	7.25345	37.2295	23.0175	30.4119	1.7725	5.20145e-05	0.0113149
ENSSSCT00000040647	ENSSSCG00000003582	SMPDL3B	6:85059870-85093156	3.11173	4.60118	2.12421	23.8332	8.73447	15.7875	2.23764	5.75087e-05	0.0122381
ENSSSCT00000025190	ENSSSCG00000021977	GPD1L	13:18126472-18176668	27.6571	12.6495	22.8473	5.38027	5.96762	5.68103	-1.93491	6.76278e-05	0.0140853
ENSSSCT00000065649	ENSSSCG00000005638	LCN2	1:268609632-268640934	0.339726	1.15258	0.347016	11.6878	3.52072	7.49828	3.36177	9.47701e-05	0.0193272
ENSSSCT00000004477	ENSSSCG00000004049	ACAT2	1:7590139-7612910	3.91047	11.4646	4.23773	18.3835	22.0405	20.5236	1.59417	0.000114943	0.0229629
ENSSSCT00000020904	ENSSSCG00000019309	RF00092	13:124582393-124604429	13756.3	16542.4	21040.2	10257.9	9172.83	9710.08	-0.855102	0.000122467	0.0239156
ENSSSCT00000014602	ENSSSCG00000013370	-	2:40972799-40976218	6.38087	50.1614	23.85	98.5869	84.4552	85.9606	1.77417	0.000124598	0.0239156
ENSSSCT00000056288	ENSSSCG00000035627	-	7:20902130-20906756	50.3904	10.0694	96.1934	7.99643	9.66702	0	-3.22384	0.000129685	0.0244133
ENSSSCT00000013198	ENSSSCG00000012066	KCNJ15	13:201935841-201936969	1.37413	6.05644	1.35829	22.3264	6.41587	14.2116	2.24368	0.000135142	0.0249604
ENSSSCT00000028444	ENSSSCG00000024300	TMEM254	14:81930551-81940515	56.9736	35.8095	39.5189	15.9903	20.3801	18.4703	-1.32827	0.000157895	0.0286228
ENSSSCT00000042667	ENSSSCG00000039153	RF00426	4:94097892-94116659	337.933	341.665	572.653	706.575	1162.27	1028.93	1.14712	0.000188137	0.033485
ENSSSCT00000018994	ENSSSCG00000017448	KRT14	12:21024313-21119396	89.2493	110.056	111.152	58.1906	64.8639	61.9105	-0.782993	0.000211901	0.0370411
ENSSSCT00000006980	ENSSSCG00000006370	TSTD1	4:89401313-89402735	40.1442	36.083	50.2742	20.3493	18.8457	18.3676	-1.1773	0.000219235	0.0376507
ENSSSCT00000004157	ENSSSCG00000003755	MCOLN2	6:128775886-128839053	102.705	40.4211	82.0918	12.4351	35.8523	24.2726	-1.73664	0.000231588	0.0390865
ENSSSCT00000019681	ENSSSCG00000018086	ND4L	MT:11068-12736	44.7554	51.3855	36.0271	69.0147	101.023	85.7424	0.910827	0.000243232	0.0397852
ENSSSCT00000014484	ENSSSCG00000013260	MDK	2:15935372-16133796	10.2834	23.4499	18.7091	39.9412	37.7722	39.5068	1.13246	0.000243856	0.0397852
ENSSSCT00000031933	ENSSSCG00000030032	RF00409	13:68758231-68793244	269.885	272.545	441.348	551.818	874.132	728.377	1.06903	0.000250428	0.0401875
ENSSSCT00000019121	ENSSSCG00000017566	ACSF2	12:26695147-26772382	24.6458	22.1057	29.3986	8.32416	12.3933	10.4172	-1.32668	0.000256335	0.040472
ENSSSCT00000023746	ENSSSCG00000023298	SRXN1	17:34582409-34589300	1.64824	4.3751	2.3793	15.0256	8.4859	11.5993	1.9922	0.000279579	0.0434412
ENSSSCT00000055381	ENSSSCG00000023304	SRRM2	3:39275287-39297969	7.72687	9.67389	9.65113	23.1505	24.0306	23.5762	1.34122	0.000287105	0.0439136
ENSSSCT00000064912	ENSSSCG00000040090	-	3:53149066-53295442	0.00189773	9.92e-05	1.38896	6.49227	4.16329	6.37081	3.27185	0.000301276	0.0453722
ENSSSCT00000030185	ENSSSCG00000027013	CYP4F8	2:61768422-62070952	24.3158	27.9854	32.6806	11.8346	12.9466	12.2712	-1.22774	0.000327094	0.048129
ENSSSCT00000057243	ENSSSCG00000038562	RND1	5:14911452-14936489	5.87697	14.3737	4.20408	37.9181	15.3534	27.0877	1.70616	0.000329415	0.048129
ENSSSCT00000016280	ENSSSCG00000014924	CTSC	9:21726569-21781238	26.1469	27.0255	21.5412	53.9996	47.6933	51.0568	0.993377	0.000365892	0.0526723
ENSSSCT00000048333	ENSSSCG00000037614	RF01957	2:6810385-6810543	474.961	1060.59	669.348	1305.98	1363.75	1308.05	0.851176	0.000405875	0.056739
ENSSSCT00000010839	ENSSSCG00000009889	ALDH2	14:39901077-39933149	4.1149	19.8238	5.81999	33.8714	23.6925	28.2176	1.52396	0.000408293	0.056739
ENSSSCT00000014671	ENSSSCG00000013427	CIRBP	2:77185307-77194324	15.7071	20.8953	24.2371	5.32832	9.81181	7.50292	-1.44861	0.00041153	0.056739
ENSSSCT00000021224	ENSSSCG00000019629	RF00392	18:50366901-50378086	0	11.5881	11.0774	9.19851	77.791	67.8994	2.73584	0.000439707	0.0597818
ENSSSCT00000007945	ENSSSCG00000007261	BPIFB1	17:36782301-36809754	11.7834	0.274331	25.017	2.17681	0.0900625	1.02436	-3.44145	0.000451233	0.0605085
ENSSSCT00000042061	ENSSSCG00000038512	RF00012	12:34815475-34912269	116.446	122.802	97.4473	41.1417	51.9956	80.5695	-0.997986	0.000488542	0.0646262
ENSSSCT00000007971	ENSSSCG00000007286	ACSS2	17:38260265-38316035	46.895	23.7223	49.371	10.0405	20.1348	15.5024	-1.46749	0.00049702	0.064871
ENSSSCT00000018787	ENSSSCG00000017258	FAM20A	12:11607232-11657737	4.04173	5.90221	2.88057	19.3576	10.0914	15.0737	1.74248	0.000553612	0.0697784
ENSSSCT00000054237	ENSSSCG00000037505	RF00406	15:120297083-120329068	78.6166	37.645	71.8963	14.953	27.123	31.5664	-1.43753	0.000555533	0.0697784
ENSSSCT00000045853	ENSSSCG00000030255	EIF4G1	13:122187459-122250062	1.71976	1.75376	0.0393824	9.79175	5.38486	8.67523	2.6118	0.000556003	0.0697784
ENSSSCT00000009807	ENSSSCG00000008953	CXCL8	8:69932643-69935861	5.09871	4.9941	0.987804	14.2916	12.1819	13.3529	1.78009	0.000564501	0.0699481
ENSSSCT00000054377	ENSSSCG00000014924	CTSC	9:21726569-21781238	12.8745	25.796	6.05008	63.6144	26.6763	45.3493	1.60677	0.000596472	0.0729859
ENSSSCT00000056298	ENSSSCG00000036136	BHLHE40	13:61525925-61535671	1.88282	6.19884	2.23468	15.3603	9.65962	12.2053	1.79387	0.000628939	0.0757916
ENSSSCT00000002815	ENSSSCG00000002535	HSP90AA1	AEMK02000452.1:916988-1098921	28.8307	71.217	45.7498	95.0757	91.39	92.8759	0.929275	0.000634887	0.0757916
ENSSSCT00000008616	ENSSSCG00000007864	GPRC5B	3:25868398-26035595	3.18741	8.8707	6.23826	26.273	11.4154	18.8576	1.5961	0.000694403	0.0818978
ENSSSCT00000032321	ENSSSCG00000028758	LBP	17:41352115-41432631	57.9717	273.52	56.9144	364.79	435.557	400.306	1.68213	0.000715328	0.0833613
ENSSSCT00000050402	ENSSSCG00000003914	-	6:165809752-165865690	9.72418	20.7901	10.8281	40.3189	24.9008	32.303	1.21898	0.000744606	0.0857523
ENSSSCT00000014563	ENSSSCG00000013335	LGR4	2:32871903-32979148	27.4936	25.6458	29.6128	10.2966	15.2045	12.503	-1.15982	0.000788675	0.0897714
ENSSSCT00000020953	ENSSSCG00000019358	RF00412	1:265930041-265947997	26.96	21.5847	30.9398	51.4091	82.8403	45.1923	1.11338	0.000867052	0.0975583
ENSSSCT00000064681	ENSSSCG00000036983	-	AEMK02000452.1:3591645-3841358	0.0532174	9.73293	135.28	0.266397	5.25354	0.774572	-4.54368	0.000881235	0.0980274
ENSSSCT00000047898	ENSSSCG00000001834	MFGE8	7:54539613-54571637	361.869	139.938	247.656	42.721	134.786	88.3121	-1.6128	0.000894023	0.0983324
ENSSSCT00000014523	ENSSSCG00000013297	CD44	2:25775074-25884257	1.15616	8.42673	1.6316	16.4377	9.94613	13.015	1.7697	0.000954321	0.103798
ENSSSCT00000040193	ENSSSCG00000036983	-	AEMK02000452.1:3591645-3841358	2.67331	9.25874	277.762	4.83163	7.05914	7.07883	-3.98718	0.000996167	0.107159
ENSSSCT00000042621	ENSSSCG00000037358	-	2:41020697-41027785	1124.85	2650.81	2100.24	4013.89	3341.19	3711.71	0.91559	0.00102693	0.108357
ENSSSCT00000014601	ENSSSCG00000013370	-	2:40972799-40976218	496.577	4021.33	2454.87	8546.75	6754.63	7683.68	1.76957	0.00102944	0.108357
ENSSSCT00000042376	ENSSSCG00000028758	LBP	17:41352115-41432631	1.82338	5.95421	1.29122	11.5835	10.4264	11.1515	1.80463	0.00109698	0.113491
ENSSSCT00000055817	ENSSSCG00000022343	ENO1	6:69385485-69401708	3.98665	16.0311	2.29922	25.625	17.7842	20.2402	1.50298	0.0011014	0.113491
ENSSSCT00000011623	ENSSSCG00000010627	PDCD4	14:121271512-121445558	44.5267	57.0204	46.7294	93.9708	76.8978	85.7872	0.76144	0.00121744	0.124141
ENSSSCT00000007682	ENSSSCG00000007019	GPAT4	17:10691728-10724619	61.7119	56.2599	81.0913	23.9669	44.8047	34.1457	-1.00843	0.00123527	0.12466
ENSSSCT00000022578	ENSSSCG00000023745	MCOLN3	4:130838293-130866675	1.54338	7.18205	10.2406	20.5357	14.9972	17.9502	1.45399	0.00141532	0.140147
ENSSSCT00000013315	ENSSSCG00000012173	SAT1	X:19835674-20017816	198.414	292.857	222.652	167.436	159.764	163.925	-0.563023	0.00142727	0.140147
ENSSSCT00000054843	ENSSSCG00000035863	PLIN2	1:203683874-203713121	174.03	117.342	162.694	68.0869	98.7779	84.1053	-0.927035	0.00143168	0.140147
ENSSSCT00000005048	ENSSSCG00000004569	LACTB	1:108909701-108924511	22.1038	16.2331	24.1343	7.61683	9.86924	9.41373	-1.25416	0.00147147	0.141233
ENSSSCT00000028976	ENSSSCG00000027224	PCBP1	3:72379024-72380095	5.4074	10.0002	8.68804	21.8536	18.0758	19.8242	1.26954	0.00147163	0.141233
ENSSSCT00000014256	ENSSSCG00000013043	MACROD1	2:7939150-8095534	14.0747	10.1192	15.0078	3.62148	5.50726	4.23	-1.57328	0.00153114	0.144127
ENSSSCT00000014528	ENSSSCG00000013302	CAT	2:26493625-26784067	42.7044	41.9553	47.1411	20.127	27.9994	23.9178	-0.913371	0.00155468	0.144127
ENSSSCT00000014243	ENSSSCG00000013030	PRDX5	2:7798669-7822961	87.4841	76.691	127.833	49.257	55.1911	54.4216	-0.932992	0.00155683	0.144127
ENSSSCT00000061689	ENSSSCG00000036612	TNFAIP2	AEMK02000452.1:1806064-1820339	0.945232	3.18591	1.10417	14.8216	2.71376	8.84812	2.24474	0.00156068	0.144127
ENSSSCT00000062182	ENSSSCG00000020864	VDR	5:78203845-78267321	17.4126	19.5306	13.4625	36.3163	32.7879	34.4642	1.00106	0.00158722	0.145208
ENSSSCT00000005258	ENSSSCG00000004759	SPINT1	1:130458909-130516487	13.3871	37.8875	35.349	51.6262	65.9897	58.4083	1.00087	0.00164098	0.148736
ENSSSCT00000065101	ENSSSCG00000025924	IGFBP5	15:118857470-118878593	0.791045	3.22271	0.421423	11.3489	3.77094	6.61705	2.1835	0.00168101	0.149627
ENSSSCT00000007966	ENSSSCG00000007281	MAP1LC3A	17:37923445-38081082	32.484	37.8168	46.9264	20.187	20.8517	20.8086	-0.957447	0.00168138	0.149627
ENSSSCT00000036751	ENSSSCG00000040080	PTGDS	AEMK02000682.1:885008-891229	0.38752	2.50559	0.322555	7.93159	4.46098	6.23385	2.38031	0.00178886	0.157758
ENSSSCT00000051082	ENSSSCG00000038745	SERPINF2	12:47922194-47945411	0.360443	9.12306	0.745735	14.9582	9.12916	11.8546	1.77783	0.00193518	0.169138
ENSSSCT00000005420	ENSSSCG00000004912	SEC11C	1:161754855-161769526	91.5866	57.0103	92.3678	39.5091	46.1398	42.7234	-0.975879	0.00209986	0.181907
ENSSSCT00000057003	ENSSSCG00000013369	-	2:40961464-40965463	2.16498	6.13741	5.23941	6.73903	21.639	13.4055	1.56245	0.00214413	0.183834
ENSSSCT00000016224	ENSSSCG00000014871	TSKU	9:10927342-10940830	1.60956	5.05282	1.6661	9.93456	9.58627	9.42213	1.72622	0.00218775	0.183834
ENSSSCT00000048424	ENSSSCG00000033350	-	13:104953246-105007558	15.8912	5.63634	8.16118	2.30069	3.2993	2.70858	-1.85394	0.00219822	0.183834
ENSSSCT00000032799	ENSSSCG00000012327	HSD17B10	X:46144919-46220921	37.1696	38.4498	44.7065	19.7991	24.949	21.9203	-0.891149	0.00220019	0.183834
ENSSSCT00000055658	ENSSSCG00000009889	ALDH2	14:39901077-39933149	14.2392	47.8532	14.2357	65.1122	51.5244	58.2567	1.21341	0.002216	0.183834
ENSSSCT00000046420	ENSSSCG00000008368	UGP2	3:77842483-78032476	68.9292	92.0975	79.827	45.6116	58.3015	50.5381	-0.674014	0.0023727	0.195179
ENSSSCT00000041756	ENSSSCG00000028758	LBP	17:41352115-41432631	2.15865	13.7046	2.72933	15.3364	19.1809	16.5437	1.43129	0.00240765	0.196404
ENSSSCT00000008435	ENSSSCG00000039962	HSPB1	3:10037945-10039704	4.48387	8.06072	7.19238	17.5068	16.2485	17.2322	1.32317	0.00245053	0.197701
ENSSSCT00000064964	ENSSSCG00000039524	-	7:20789768-20882693	94.3399	159.991	143.793	52.3355	99.4509	78.9159	-0.818904	0.00248006	0.197701
ENSSSCT00000052881	ENSSSCG00000006296	ATP1B1	4:81597313-81937400	2.40938	7.01406	3.33522	19.8927	7.08171	14.3005	1.65442	0.00248414	0.197701
ENSSSCT00000033060	ENSSSCG00000007817	IL4R	3:19518679-19577332	1.69635	6.2219	2.16784	14.1277	7.90709	11.1024	1.66086	0.00257568	0.203334
ENSSSCT00000031435	ENSSSCG00000028004	RIN2	17:27855899-28058146	3.98758	14.4917	5.16922	24.5372	14.4399	19.9884	1.29967	0.00269461	0.209667
ENSSSCT00000004618	ENSSSCG00000004179	VNN2	1:30962711-30970544	2.37178	6.04012	3.13034	10.1163	12.7585	11.7623	1.52605	0.00269929	0.209667
ENSSSCT00000003006	ENSSSCG00000002712	LDHD	6:12548130-12555648	18.6997	4.2575	12.4841	3.51814	3.56183	3.24814	-1.82125	0.00272166	0.209667
ENSSSCT00000000180	ENSSSCG00000000171	CKAP4	5:14021320-14030039	3.65556	7.57964	3.01549	16.5327	10.4108	13.3489	1.45321	0.00274159	0.209667
ENSSSCT00000057585	ENSSSCG00000016792	RETREG1	16:5726493-5879466	31.4377	50.5098	34.9836	17.8533	25.321	21.2484	-0.884088	0.00281394	0.213532
ENSSSCT00000042623	ENSSSCG00000012050	RCAN1	13:198106256-198205629	0.977537	3.14206	2.08069	12.4	4.14547	8.2964	1.91896	0.00292978	0.220612
ENSSSCT00000021013	ENSSSCG00000019418	RF00394	13:124582393-124604429	817.513	766.833	1072.78	550.355	640.529	502.784	-0.705387	0.00297587	0.222373
ENSSSCT00000046306	ENSSSCG00000033727	GPX1	13:31916245-31917433	48.9888	213.638	63.2754	285.905	236.51	260.452	1.3137	0.00300659	0.222714
ENSSSCT00000062193	ENSSSCG00000031111	CBR1	13:199600313-199719628	28.9304	17.3142	7.4831	73.4672	30.6893	52.0519	1.48913	0.00302594	0.222714
ENSSSCT00000001570	ENSSSCG00000001427	C4A	7:24068069-24086128	9.54817	17.3629	13.3628	27.6002	27.0823	27.1187	0.988288	0.00307387	0.224553
ENSSSCT00000064430	ENSSSCG00000038688	PGLYRP1	6:52294534-52322576	66.1614	59.484	84.4426	216.467	93.0736	154.432	1.107	0.00311633	0.225519
ENSSSCT00000046881	ENSSSCG00000030373	-	3:23667593-23722198	17.0906	38.2086	19.9648	71.4282	35.2942	53.8617	1.09469	0.00313361	0.225519
ENSSSCT00000019686	ENSSSCG00000018091	ND5	MT:12934-15266	34.319	29.9105	31.4082	51.7727	62.7212	55.836	0.785113	0.00315621	0.225519
ENSSSCT00000015485	ENSSSCG00000014173	LNPEP	2:103567601-103661070	32.6126	19.732	28.2994	11.5474	14.7643	12.7361	-1.09832	0.0031936	0.226537
ENSSSCT00000036649	ENSSSCG00000009668	CLU	14:11335594-11403169	32.3965	262.057	29.0793	463.675	307.02	387.244	1.93964	0.00332567	0.234209
ENSSSCT00000025711	ENSSSCG00000020906	TNFSF10	13:111021957-111103065	73.0678	40.891	61.4815	28.2768	33.5724	30.9631	-0.987623	0.00348992	0.241451
ENSSSCT00000009245	ENSSSCG00000008443	EPAS1	3:94167751-94253662	7.45114	11.6412	9.98229	25.1638	17.9526	21.6698	1.11881	0.00349041	0.241451
ENSSSCT00000003489	ENSSSCG00000003145	FUT2	6:54034334-54044730	0.243744	4.79987	0.143321	8.35875	6.77924	7.27168	2.01491	0.00350251	0.241451
ENSSSCT00000051215	ENSSSCG00000032987	-	7:21276964-21652382	3.93083	0	0	7.4765	9.04099	3.9458	2.23219	0.00365552	0.248226
ENSSSCT00000063039	ENSSSCG00000032954	-	7:21276964-21652382	3.93083	0	0	7.4765	9.04099	3.9458	2.23219	0.00365552	0.248226
ENSSSCT00000034766	ENSSSCG00000020817	RPS16	6:48085671-48088423	35.5887	23.1642	23.1689	14.6514	12.5909	12.7572	-1.08012	0.00369311	0.248226
ENSSSCT00000057491	ENSSSCG00000035379	JCHAIN	8:67439217-67495044	226.042	106.892	91.9043	53.2491	77.4129	65.9656	-1.2032	0.00370222	0.248226
ENSSSCT00000050499	ENSSSCG00000007642	-	3:7856700-7876040	2.89849	7.47429	11.7958	17.0258	18.6783	18.0113	1.23113	0.00380353	0.253284
ENSSSCT00000025811	ENSSSCG00000026386	SLC30A2	6:83478760-83484876	15.3782	2.44145	7.70249	0.975849	2.99907	1.93625	-2.12796	0.00388774	0.257143
ENSSSCT00000018974	ENSSSCG00000017428	JUP	12:20902394-20931205	5.20496	8.62186	7.54391	18.5662	15.0923	16.5151	1.18826	0.00393915	0.258794
ENSSSCT00000010377	ENSSSCG00000009466	UCHL3	11:47828817-47904904	25.3923	17.7825	20.9154	9.45094	10.8584	9.8306	-1.12845	0.00397404	0.259346
ENSSSCT00000026508	ENSSSCG00000020837	-	6:49436817-49462569	24.4145	21.8594	29.9711	11.1627	14.4873	12.8848	-1.0236	0.00412875	0.267658
ENSSSCT00000026614	ENSSSCG00000029257	-	2:149543503-149669308	13.992	6.56852	8.726	1.66733	4.4455	3.16005	-1.67501	0.00431415	0.277837
ENSSSCT00000038379	ENSSSCG00000035733	PLXNB2	5:390362-418324	2.91671	8.21178	6.5631	17.7484	13.7435	13.8076	1.31407	0.00443856	0.283981
ENSSSCT00000042023	ENSSSCG00000011137	GDI2	10:65160577-65267043	0.0312571	3.01922	0.105346	6.88352	4.75789	5.66178	2.30167	0.00455213	0.288373
ENSSSCT00000029514	ENSSSCG00000021355	SOD1	13:195326598-195396233	42.9444	34.8202	52.1661	20.0532	28.5059	24.3101	-0.88658	0.00456612	0.288373
ENSSSCT00000027356	ENSSSCG00000023604	LAP3	8:12590329-12619107	25.9635	25.1489	23.4617	12.91	12.9676	12.8753	-0.977235	0.00461808	0.289785
ENSSSCT00000063295	ENSSSCG00000033037	-	14:7665015-7707213	2.05359	5.14633	2.31069	12.0028	7.34445	9.50968	1.54033	0.00465992	0.290547
ENSSSCT00000019682	ENSSSCG00000018087	ND4	MT:11068-12736	33.1348	30.4517	22.2078	45.0031	57.7961	50.7171	0.793639	0.00471427	0.290814
ENSSSCT00000036496	ENSSSCG00000012784	SSR4	X:124524082-124541628	223.472	110.494	145.233	90.666	75.3939	84.2714	-1.0139	0.00472361	0.290814
ENSSSCT00000035559	ENSSSCG00000012173	SAT1	X:19835674-20017816	52.4024	112.092	76.5608	48.1032	46.725	47.6306	-0.76743	0.00483475	0.295796
ENSSSCT00000025257	ENSSSCG00000024573	LALBA	5:79214486-79216791	4576.74	2665.08	5558.6	251.31	2442.32	1350.54	-1.77866	0.00490285	0.297142
ENSSSCT00000043265	ENSSSCG00000032833	CD320	2:70941159-70974161	15.9816	10.2881	23.683	4.80419	8.77322	6.70424	-1.34267	0.00491745	0.297142
ENSSSCT00000023681	ENSSSCG00000013551	C3	2:72431162-72471564	0.905586	2.94437	2.57858	9.21589	6.17016	7.299	1.73392	0.00495602	0.297635
ENSSSCT00000036206	ENSSSCG00000016830	PRLR	16:20618695-20655926	14.5402	5.41369	21.671	3.15515	6.13447	4.59863	-1.63131	0.00508972	0.303801
ENSSSCT00000014831	ENSSSCG00000013579	CD209	2:71394240-71398103	19.5467	7.95893	19.2337	9.30417	2.23523	5.71634	-1.47752	0.00529012	0.313849
ENSSSCT00000005243	ENSSSCG00000004744	TYRO3	1:129811545-129830209	16.2395	8.56432	13.8798	4.78451	5.56236	5.30494	-1.33763	0.00539994	0.318434
ENSSSCT00000025338	ENSSSCG00000023729	RF00096	12:53393333-53397064	345.383	296.167	227.608	405.904	549.766	496.015	0.681864	0.00554924	0.325279
ENSSSCT00000043436	ENSSSCG00000038719	-	14:48858101-49012754	13.4338	7.32791	25.3525	4.82029	6.79474	5.99882	-1.43389	0.00563169	0.328147
ENSSSCT00000018688	ENSSSCG00000017164	TIMP2	12:3254493-3300831	6.66209	21.7072	19.2296	32.641	30.1839	30.8408	0.954085	0.00580841	0.331773
ENSSSCT00000016344	ENSSSCG00000014982	MMP7	9:33205361-33242842	1.2297	2.20139	0.113674	12.0278	1.3285	6.40859	2.34907	0.0058109	0.331773
ENSSSCT00000019664	ENSSSCG00000018069	ND2	MT:5086-6128	36.2185	35.1852	31.5843	53.1355	63.4179	57.4473	0.713038	0.00581394	0.331773
ENSSSCT00000009461	ENSSSCG00000008648	RSAD2	3:128880858-128898072	19.183	4.25111	3.28359	1.54378	2.4008	2.10029	-2.17052	0.00582951	0.331773
ENSSSCT00000030903	ENSSSCG00000027013	-	2:61768422-62070952	12.2569	12.6448	18.7728	5.73281	6.3863	5.76078	-1.31104	0.00590858	0.332609
ENSSSCT00000022370	ENSSSCG00000023584	-	9:108678512-108693057	10.6948	4.30491	7.1446	1.27209	2.96598	2.24382	-1.76717	0.00591215	0.332609
ENSSSCT00000027607	ENSSSCG00000028996	ALDH1A1	1:226161372-226217339	26.8547	10.2376	17.4871	4.80962	10.1417	7.7595	-1.33002	0.00600815	0.335283
ENSSSCT00000056447	ENSSSCG00000040317	SOD2	1:7679351-7691724	73.1581	373.27	87.0586	528.293	362.164	443.305	1.39114	0.00602817	0.335283
ENSSSCT00000031119	ENSSSCG00000016535	CALD1	18:14267958-14478503	0.534149	5.31452	0.444304	9.75906	4.49168	8.46491	1.77763	0.00606244	0.335284
ENSSSCT00000000934	ENSSSCG00000000856	PAH	5:81391436-81453790	34.7857	30.2038	28.5259	15.1462	18.9562	17.9293	-0.886524	0.00615784	0.336754
ENSSSCT00000052913	ENSSSCG00000001655	-	7:38055573-38087172	74.4245	56.4216	79.3635	38.9789	45.7929	43.4559	-0.769807	0.00618469	0.336754
ENSSSCT00000024574	ENSSSCG00000020872	-	6:164315290-164321171	0.553654	4.15527	6.69175	8.73252	12.8119	10.9301	1.44814	0.00619222	0.336754
ENSSSCT00000035454	ENSSSCG00000013297	CD44	2:25775074-25884257	2.02107	5.72506	2.12578	12.6012	7.52588	10.2497	1.56353	0.00637256	0.344646
ENSSSCT00000009205	ENSSSCG00000032007	RTN4	3:86180049-86252544	78.1698	40.7376	51.9795	24.3029	36.5926	30.0136	-0.987498	0.00653424	0.351449
ENSSSCT00000038409	ENSSSCG00000039032	RF00026	12:53553913-53641355	681.323	547.054	837.061	976.571	1245.27	1350.01	0.723494	0.00661969	0.352175
ENSSSCT00000051233	ENSSSCG00000031268	RF00026	8:74664560-74848852	681.323	547.054	837.061	976.571	1245.27	1350.01	0.723494	0.00661969	0.352175
ENSSSCT00000055335	ENSSSCG00000040042	PAEP	AEMK02000682.1:1881643-1887177	32162.4	18808	37922.9	16848.6	16807.2	16817.3	-0.893352	0.0066953	0.354272
ENSSSCT00000005019	ENSSSCG00000004544	SPG21	1:107011804-107036350	28.5584	24.0517	32.0376	14.692	15.6398	15.5793	-0.923629	0.00675522	0.355521
ENSSSCT00000032707	ENSSSCG00000013655	ICAM1	2:69097008-69108205	7.46576	17.6542	4.46703	28.9781	15.8625	22.5026	1.17482	0.00698171	0.364534
ENSSSCT00000008828	ENSSSCG00000008056	-	3:39532604-39538653	7.83539	14.6596	13.0909	25.1226	22.9369	23.6565	0.975968	0.00700096	0.364534
ENSSSCT00000063655	ENSSSCG00000033702	SBSN	6:44960693-44966390	0.443712	2.48549	0.447627	6.39097	4.08073	5.22517	2.07401	0.00715464	0.370068
ENSSSCT00000005783	ENSSSCG00000005249	FAM189A2	1:222658738-222725645	19.7825	9.76474	17.5963	4.21209	9.3454	6.8031	-1.25962	0.00719683	0.370068
ENSSSCT00000049214	ENSSSCG00000032527	FOSL2	3:110819946-110842850	3.92499	14.1406	5.28618	18.5681	16.721	17.6847	1.15379	0.00724141	0.370068
ENSSSCT00000047656	ENSSSCG00000027331	COL6A3	15:137011429-137104085	5.7954	7.56673	4.35914	16.9487	11.8978	14.0899	1.23076	0.00725845	0.370068
ENSSSCT00000022599	ENSSSCG00000021003	RF00017	1:218676231-218944664	4257.39	3337.17	6509.82	2530.6	3045.11	2745.36	-0.829638	0.00730235	0.370377
ENSSSCT00000018176	ENSSSCG00000016695	HIBADH	18:44985404-45120170	22.2235	20.8751	28.2699	12.1212	13.04	12.7812	-0.947941	0.00735621	0.371185
ENSSSCT00000014568	ENSSSCG00000013340	MUC15	2:33618287-33905069	72.2685	27.4176	57.2115	9.64821	34.6138	22.4198	-1.34012	0.00745124	0.374052
ENSSSCT00000062500	ENSSSCG00000032474	CXCL10	8:71673798-71833238	18.5823	6.52245	7.15193	4.05414	3.75092	3.85448	-1.5053	0.00753555	0.374365
ENSSSCT00000040176	ENSSSCG00000040786	SPTBN1	3:86585015-86784412	13.556	21.5842	11.2863	30.4711	27.0198	28.9995	0.867654	0.0075492	0.374365
ENSSSCT00000010041	ENSSSCG00000009169	SLC39A8	8:118604958-118685168	13.5229	35.7556	20.0554	49.7699	34.2901	45.2022	0.89171	0.00758094	0.374365
ENSSSCT00000024163	ENSSSCG00000021010	TMEM219	3:18166856-18231039	14.6567	13.1784	17.5513	6.7963	7.25134	6.49293	-1.17095	0.00761044	0.374365
ENSSSCT00000034695	ENSSSCG00000013297	CD44	2:25775074-25884257	1.04293	4.11192	0.511834	7.49528	5.20224	7.1122	1.71687	0.00766011	0.374924
ENSSSCT00000012475	ENSSSCG00000011397	SLC38A3	13:32641353-32737112	13.6137	6.09849	11.1693	1.87586	5.6014	3.68853	-1.49489	0.00776507	0.378171
ENSSSCT00000052938	ENSSSCG00000037274	-	15:132356413-132361442	61.6235	117.235	66.9065	131.053	124.776	127.613	0.630197	0.00787233	0.381147
ENSSSCT00000005856	ENSSSCG00000005317	TLN1	1:236414814-236468213	9.36169	13.8267	8.72137	25.3964	17.7357	21.9422	0.993985	0.00790405	0.381147
ENSSSCT00000017048	ENSSSCG00000015657	PIGR	9:67552806-67574827	920.574	546.811	708.178	462.993	404.637	444.007	-0.801597	0.00807157	0.386413
ENSSSCT00000032533	ENSSSCG00000006063	-	4:36137638-36228348	13.1734	29.2303	27.7463	37.1342	46.3866	41.8622	0.808314	0.00816182	0.386413
ENSSSCT00000055831	ENSSSCG00000040631	LPL	14:4104768-4136593	17.6335	8.28529	9.1036	2.84289	6.11994	3.92393	-1.47596	0.00816835	0.386413
ENSSSCT00000002281	ENSSSCG00000002039	MMP14	7:76174502-76266427	9.42608	29.3862	10.972	40.619	26.8509	33.8725	1.02637	0.00817116	0.386413
ENSSSCT00000038674	ENSSSCG00000037803	MARCKS	1:79789751-79796128	7.38617	15.505	4.29738	27.5229	13.8362	20.6854	1.17363	0.00822331	0.38701
ENSSSCT00000062667	ENSSSCG00000035733	PLXNB2	5:390362-418324	3.02664	5.54055	2.56812	13.6321	7.29082	10.365	1.43601	0.00832408	0.389878
ENSSSCT00000010474	ENSSSCG00000009555	LAMP1	11:78600644-78637713	18.7155	28.5125	23.2431	41.9047	38.676	40.4675	0.749192	0.00843926	0.39339
ENSSSCT00000027772	ENSSSCG00000026478	PADI2	6:75696477-75756332	11.8075	5.00911	6.37753	2.60359	2.40875	2.49941	-1.62934	0.0085633	0.396083
ENSSSCT00000018376	ENSSSCG00000016872	HMGCS1	16:27936228-27957227	6.61838	6.67638	2.93967	6.77845	20.6926	14.1925	1.29608	0.00857796	0.396083
ENSSSCT00000012712	ENSSSCG00000011615	RAB7A	13:71762042-71934746	3.17003	4.65592	1.40745	8.91794	7.74335	10.49	1.48929	0.00879902	0.404383
ENSSSCT00000045595	ENSSSCG00000006296	ATP1B1	4:81597313-81937400	2.35636	4.86485	1.33751	13.4416	4.48831	8.57749	1.57177	0.00905363	0.41414
ENSSSCT00000040473	ENSSSCG00000038425	RF01892	14:47804462-47804636	2.11979	11.7524	6.68335	15.8637	16.7699	13.6031	1.13697	0.00921498	0.417545
ENSSSCT00000020295	ENSSSCG00000018700	RF00030	1:236380018-236383666	27048.1	35638.9	42280.9	25342.9	23845.2	24565.4	-0.543296	0.00924765	0.417545
ENSSSCT00000020899	ENSSSCG00000019304	RF00392	2:40617171-40673369	0	0	20.6266	42.8409	31.0651	36.1538	2.33244	0.00928876	0.417545
ENSSSCT00000029000	ENSSSCG00000033065	-	4:99199161-99217731	22.688	8.91187	15.9484	6.84008	6.15789	7.07476	-1.29447	0.00929869	0.417545
ENSSSCT00000004156	ENSSSCG00000003754	-	6:128704957-128722874	5.24277	21.7787	24.4867	28.144	43.9311	35.7193	1.03862	0.00943998	0.420931
ENSSSCT00000064023	ENSSSCG00000022901	KLHDC3	7:38055573-38087172	1.11652	6.7834	9.82521	0.575634	2.03672	1.1247	-2.16468	0.00948934	0.420931
ENSSSCT00000000207	ENSSSCG00000000194	TUBA1C	5:15150223-15270100	13.9508	62.3055	20.0688	88.1934	50.7044	71.7783	1.17032	0.0095031	0.420931
ENSSSCT00000026530	ENSSSCG00000021825	RPS21	17:61763563-61778399	385.625	328.439	321.775	234.181	254.558	248.072	-0.545977	0.00963911	0.425033
ENSSSCT00000028674	ENSSSCG00000027806	SAMHD1	17:40109162-40171904	13.1415	17.5025	20.8438	35.5919	27.9426	31.4096	0.846835	0.00972294	0.425418
ENSSSCT00000055863	ENSSSCG00000038081	AGPAT3	13:206803230-206911936	3.7103	7.22934	4.5534	15.249	10.2225	12.2806	1.23951	0.0097454	0.425418
ENSSSCT00000065781	ENSSSCG00000035849	PTPRF	6:167657679-167743729	4.23749	7.71024	9.41137	15.2843	17.147	16.3586	1.14534	0.00977822	0.425418
ENSSSCT00000021967	ENSSSCG00000020372	RF00564	5:64065991-64105271	13.8403	49.5537	15.7624	26.2771	103.307	69.3693	1.32665	0.00994406	0.430719
ENSSSCT00000021747	ENSSSCG00000020152	RF00554	12:52780229-53166567	896.495	433.013	837.465	372.398	437.901	421.734	-0.903294	0.01004	0.43296
ENSSSCT00000056695	ENSSSCG00000036724	CRYAB	9:39623883-39660648	7.14226	29.5846	10.2928	49.0593	22.2397	33.7237	1.1836	0.0101691	0.435836
ENSSSCT00000017472	ENSSSCG00000016047	MSTN	15:94620268-94628630	72.2782	15.9311	20.5359	3.61538	20.4813	11.7729	-1.7335	0.0101958	0.435836
ENSSSCT00000048271	ENSSSCG00000036521	TNFSF13	12:52780229-53166567	11.2732	5.38894	13.7492	2.40491	5.16406	3.93328	-1.42942	0.0104473	0.444646
ENSSSCT00000064169	ENSSSCG00000011471	FLNB	13:39789702-39938754	17.6521	30.553	17.4738	42.5777	33.6547	38.6442	0.783255	0.0108665	0.45865
ENSSSCT00000007307	ENSSSCG00000034598	HIST2H2AC	4:99168805-99169195	52.6603	52.729	53.2856	38.2191	30.2177	32.5971	-0.688021	0.01087	0.45865
ENSSSCT00000042093	ENSSSCG00000035520	-	X:22068921-22069186	30.9498	30.0851	21.6876	40.2777	55.5669	45.3736	0.726649	0.0111779	0.467409
ENSSSCT00000038437	ENSSSCG00000001852	IDH2	7:55467610-55681426	11.6649	11.2832	9.52701	4.38672	4.78355	3.74471	-1.34253	0.0111821	0.467409
ENSSSCT00000027863	ENSSSCG00000023630	CPM	5:33168645-33264846	1.11623	1.83956	1.12342	5.81184	5.94034	5.94401	1.98973	0.0112209	0.467409
ENSSSCT00000018206	ENSSSCG00000016725	-	18:48960932-49192446	0.000306601	1.32727	2.06347	5.57946	3.7892	5.5338	1.99184	0.0113581	0.471122
ENSSSCT00000056823	ENSSSCG00000029989	MED28	8:12624103-12633248	6.87238	8.72987	3.32232	1.89718	1.95454	1.74423	-1.72223	0.0115213	0.475873
ENSSSCT00000018874	ENSSSCG00000017338	PLCD3	12:18281710-18302483	2.21662	6.5799	1.50054	10.3992	8.80416	9.27391	1.412	0.0116943	0.480653
ENSSSCT00000012196	ENSSSCG00000000194	TUBA1C	5:15150223-15270100	18.1165	36.2506	14.8496	33.7748	60.223	36.0117	0.885573	0.0117661	0.480653
ENSSSCT00000009697	ENSSSCG00000008857	MSMO1	8:43726595-43870999	7.43167	8.30169	7.1513	11.8718	21.347	16.7271	1.07447	0.0117843	0.480653
ENSSSCT00000058177	ENSSSCG00000005012	ARF6	1:179611200-179734451	0	9.10638	0	9.49242	7.75751	8.51163	1.46609	0.0119085	0.483702
ENSSSCT00000004241	ENSSSCG00000003832	TACSTD2	6:153859481-153861492	5.67236	20.5236	8.31446	23.952	22.1477	22.8342	0.981349	0.0122356	0.494933
ENSSSCT00000044088	ENSSSCG00000031538	ANG	7:78213004-78262420	9.45831	9.48604	11.762	3.72086	4.14429	3.92897	-1.39071	0.0124772	0.501507
ENSSSCT00000001985	ENSSSCG00000001770	CTSH	7:48083571-48106074	18.1831	18.5756	25.5583	12.8262	9.40786	10.5771	-0.956402	0.0125005	0.501507
ENSSSCT00000010258	ENSSSCG00000009361	POSTN	11:13224958-13259033	14.7048	5.80823	2.15837	2.78924	0.877669	1.93642	-2.00615	0.0127943	0.511197
ENSSSCT00000046702	ENSSSCG00000034530	-	10:17471913-17497130	6.73437	7.35512	14.9773	14.1536	27.2466	21.5635	1.05802	0.0129685	0.516052
ENSSSCT00000003130	ENSSSCG00000002829	MMP2	6:30058594-30087031	5.67194	9.48587	7.9337	16.3374	16.2735	16.2545	1.03914	0.0132591	0.525477
ENSSSCT00000000151	ENSSSCG00000000145	MYH9	5:11398165-11455054	18.701	46.6518	28.0107	56.5351	47.6019	52.422	0.735761	0.0134557	0.53112
ENSSSCT00000041377	ENSSSCG00000009169	SLC39A8	8:118604958-118685168	21.9256	50.2197	21.5269	61.4933	47.7596	52.8456	0.788048	0.013514	0.531279
ENSSSCT00000003841	ENSSSCG00000003458	EFHD2	6:74651796-74668434	9.80195	15.217	14.69	25.2139	23.8624	24.8811	0.860615	0.0137318	0.537684
ENSSSCT00000057493	ENSSSCG00000027013	-	2:61768422-62070952	8.10346	9.12231	11.1898	3.80197	3.52669	3.67355	-1.37521	0.0138443	0.539632
ENSSSCT00000007404	ENSSSCG00000006760	HIPK1	4:106566985-106627413	2.32557	3.90461	2.02358	10.2031	5.70161	7.91248	1.46068	0.0138918	0.539632
ENSSSCT00000043126	ENSSSCG00000033225	-	AEMK02000452.1:3591645-3841358	4.59323	33.9366	868.218	52.3199	34.402	42.2906	-2.87174	0.0139648	0.540324
ENSSSCT00000024326	ENSSSCG00000021744	-	4:16137192-16158255	13.9312	6.81232	11.5972	4.84428	4.26504	4.58133	-1.26839	0.0141257	0.543617
ENSSSCT00000065893	ENSSSCG00000031538	ANG	7:78213004-78262420	11.172	10.2526	7.22249	3.92191	3.98642	3.62176	-1.32235	0.014161	0.543617
ENSSSCT00000007009	ENSSSCG00000006396	IGSF9	4:90544237-90566185	0.131879	1.10334	0.30175	3.80372	2.56426	3.23803	2.35781	0.0147924	0.565637
ENSSSCT00000028414	ENSSSCG00000004898	TNFRSF11A	1:159127818-159188088	9.26277	4.39917	9.54718	2.20461	3.615	2.6923	-1.45669	0.0150384	0.572803
ENSSSCT00000054741	ENSSSCG00000036127	-	AEMK02000452.1:3591645-3841358	29.5504	11.4414	801.132	67.8287	17.1683	43.3012	-2.7645	0.0152484	0.576651
ENSSSCT00000032135	ENSSSCG00000027505	ESYT3	13:79245790-79295462	18.5704	16.2495	18.5855	6.43078	11.6766	9.65489	-0.979582	0.0152572	0.576651
ENSSSCT00000043325	ENSSSCG00000004050	WTAP	1:7622546-7651613	5.39888	12.3892	5.65067	17.5803	14.0216	16.5394	1.00531	0.0153568	0.578183
ENSSSCT00000014645	ENSSSCG00000013405	EIF4G2	2:48667693-48679368	74.4289	133.204	73.7163	148.093	133.478	139.772	0.57151	0.0155612	0.581377
ENSSSCT00000048425	ENSSSCG00000005601	HSPA5	1:265930041-265947997	20.5401	21.8655	21.7178	36.6865	35.3586	36.5185	0.71996	0.0156238	0.581377
ENSSSCT00000054239	ENSSSCG00000034688	-	7:21220122-21227153	5.57216	14.2059	14.0941	4.81858	5.26394	4.47665	-1.22275	0.0156242	0.581377
ENSSSCT00000015020	ENSSSCG00000013746	CALR	2:66097913-66102102	35.325	48.6207	36.677	65.544	58.1437	61.3097	0.587635	0.0156792	0.581377
ENSSSCT00000045361	ENSSSCG00000001701	HSP90AB1	7:39237293-39254504	45.916	67.5208	53.0599	77.4676	85.751	81.0368	0.522487	0.0157575	0.582075
ENSSSCT00000057337	ENSSSCG00000022343	ENO1	6:69385485-69401708	5.81685	29.0036	10.8325	32.2326	27.4557	30.5476	0.989465	0.015828	0.582484
ENSSSCT00000042486	ENSSSCG00000038549	ZFP36L2	3:97200341-97207305	11.6111	19.1361	11.1762	24.5802	26.1891	25.6798	0.833517	0.0160701	0.589177
ENSSSCT00000019675	ENSSSCG00000018080	ATP8	MT:8958-10583	110.207	89.1226	102.95	143.426	164.07	152.4	0.549833	0.0161462	0.589758
ENSSSCT00000022557	ENSSSCG00000024162	IMPA2	6:97280293-97299840	7.1402	20.4392	12.088	24.3784	23.9395	24.7878	0.857731	0.0162982	0.593096
ENSSSCT00000065438	ENSSSCG00000015616	HSD11B1	9:133229658-133278531	1.72637	11.7117	1.01693	14.4817	9.43123	12.0521	1.29717	0.0165259	0.59695
ENSSSCT00000012969	ENSSSCG00000040273	-	13:134588327-134653434	154.625	168.359	141.136	115.608	119.394	113.312	-0.452388	0.0165604	0.59695
ENSSSCT00000050073	ENSSSCG00000002392	IRF2BPL	7:100120138-100122489	1.15891	2.62765	0.920059	6.04203	5.88397	6.16919	1.83291	0.016587	0.59695
ENSSSCT00000041818	ENSSSCG00000001456	-	7:24939675-25037892	9.53269	9.46332	10.709	3.53811	4.48191	3.96829	-1.3206	0.0167158	0.599379
ENSSSCT00000054751	ENSSSCG00000003839	-	6:155800839-155894915	10.1593	18.684	8.4966	28.2588	18.2199	23.72	0.887159	0.0170489	0.609095
ENSSSCT00000040920	ENSSSCG00000023630	CPM	5:33168645-33264846	1.27431	1.00877	1.81685	4.9594	5.91361	5.79156	1.89495	0.0173466	0.613902
ENSSSCT00000027004	ENSSSCG00000036702	ACTN1	7:92550703-92644567	6.48966	10.1881	7.73865	18.6114	15.0839	16.8357	1.00964	0.0174042	0.613902
ENSSSCT00000017506	ENSSSCG00000016078	HSPE1	15:101373975-101376144	21.7492	58.2	44.3007	71.4926	64.9055	67.7875	0.707507	0.0174161	0.613902
ENSSSCT00000044958	ENSSSCG00000008634	ATP6V1C2	3:125751909-125825780	0.358891	1.28222	0.591517	5.68501	2.4612	4.15797	2.2558	0.0174344	0.613902
ENSSSCT00000061592	ENSSSCG00000018041	ALDH3A2	12:59935972-59954159	3.09334	9.76303	4.87832	13.3729	12.3373	12.908	1.08399	0.0175264	0.613913
ENSSSCT00000044191	ENSSSCG00000020706	-	13:199600313-199719628	2.64582	4.94577	4.76449	12.1162	7.76041	10.2067	1.23065	0.017571	0.613913
ENSSSCT00000031722	ENSSSCG00000029854	RF00602	12:52780229-53166567	149.372	385.861	206.702	142.054	180.82	118.374	-0.743731	0.0176228	0.613913
ENSSSCT00000028648	ENSSSCG00000024644	CIDEA	6:97253073-97267406	94.4879	80.9832	145.482	21.1026	87.5359	52.8955	-1.07299	0.0177387	0.615356
ENSSSCT00000035781	ENSSSCG00000012119	TMSB4X	X:9649610-9651661	0.290957	2.06022	0.540968	4.12531	5.49779	4.72763	2.14389	0.0178043	0.615356
ENSSSCT00000054613	ENSSSCG00000009134	EGF	8:112235093-112331428	10.6734	3.386	6.95013	1.68282	2.9248	2.23664	-1.62123	0.0178622	0.615356
ENSSSCT00000016613	ENSSSCG00000015244	APLP2	9:56798722-56872071	19.1897	34.6023	23.4564	51.3147	34.7917	43.1348	0.72341	0.0179157	0.615356
ENSSSCT00000030528	ENSSSCG00000029458	SLC16A2	X:59747965-59920493	0.390024	2.40427	0.611059	5.88533	3.37803	4.53446	1.88177	0.0180798	0.615825
ENSSSCT00000043875	ENSSSCG00000033169	RPS15	2:77043328-77045218	1079.94	1086.35	1073.53	832.57	882.978	858.389	-0.378578	0.018114	0.615825
ENSSSCT00000003148	ENSSSCG00000002847	GPT2	6:37591568-37692578	7.75834	5.94878	14.7851	4.56397	3.09183	3.86489	-1.3227	0.018118	0.615825
ENSSSCT00000060871	ENSSSCG00000035379	JCHAIN	8:67439217-67495044	657.936	323.69	302.02	189.877	293.306	245.488	-0.911529	0.0183474	0.61998
ENSSSCT00000047296	ENSSSCG00000009222	SPARCL1	8:131386946-131435742	6.72503	8.97638	2.84031	21.1136	7.67268	15.3005	1.21663	0.0183669	0.61998
ENSSSCT00000016457	ENSSSCG00000015091	MPZL2	9:45565517-45594044	2.65942	9.12496	3.44147	14.153	9.67245	11.7155	1.18488	0.0184496	0.62013
ENSSSCT00000042569	ENSSSCG00000024669	NBL1	6:78059391-78071604	3.40005	12.0076	5.38931	19.4494	10.4499	14.5321	1.07149	0.0185369	0.62013
ENSSSCT00000039153	ENSSSCG00000036654	-	AEMK02000566.1:199709-204445	4.04972	5.02144	12.6997	1.6729	2.39738	2.59476	-1.69355	0.0185721	0.62013
ENSSSCT00000031394	ENSSSCG00000029550	RF00600	7:78553782-78575344	21.6894	41.6359	47.6284	16.9272	28.6477	17.8701	-0.834382	0.0186248	0.62013
ENSSSCT00000001504	ENSSSCG00000001382	DDR1	7:23373582-23394965	10.7344	18.9783	15.8429	31.5634	22.8635	27.4586	0.816968	0.0188114	0.624219
ENSSSCT00000007584	ENSSSCG00000024973	-	4:127289855-127442565	6.15192	1.91489	13.6204	1.44057	3.38602	2.72485	-1.53881	0.0189803	0.626227
ENSSSCT00000062829	ENSSSCG00000009914	MLEC	14:40601989-40617381	37.2201	53.7754	55.0156	71.521	74.7478	73.0167	0.553735	0.0190195	0.626227
ENSSSCT00000054351	ENSSSCG00000040317	SOD2	1:7679351-7691724	1.76167	8.4226	1.78971	10.9257	9.25848	10.3596	1.30656	0.0192077	0.626227
ENSSSCT00000033479	ENSSSCG00000000423	LRP1	5:22436201-22518418	4.52312	7.95169	5.82843	14.414	11.558	12.9666	1.04578	0.0192164	0.626227
ENSSSCT00000038998	ENSSSCG00000010476	MYOF	14:104767782-104941440	23.0035	11.3381	20.064	4.1922	13.1173	9.01797	-1.1087	0.0192195	0.626227
ENSSSCT00000020945	ENSSSCG00000019350	RF00067	9:9618622-9631001	4901.14	6680.33	8009.09	4638.91	4929.64	4687.44	-0.494293	0.0192557	0.626227
ENSSSCT00000019198	ENSSSCG00000017636	LPO	12:34524534-34555291	11.2978	3.08956	1.45216	1.91826	0.792302	1.31874	-1.94065	0.0194279	0.627663
ENSSSCT00000035578	ENSSSCG00000003410	MASP2	6:71213522-71243459	4.60938	8.5797	4.90237	14.4797	11.7742	12.9151	1.07211	0.0194281	0.627663
ENSSSCT00000057501	ENSSSCG00000037214	-	14:48858101-49012754	492.541	409.201	461.803	362.877	315.407	279.511	-0.561481	0.0196657	0.63235
ENSSSCT00000048776	ENSSSCG00000032580	MGST1	5:56259456-56283842	422.497	302.942	413.705	213.796	302.692	261.028	-0.622902	0.0197237	0.63235
ENSSSCT00000011546	ENSSSCG00000010554	SCD	14:111461156-111478031	13.2909	9.11327	6.07291	14.1084	24.557	19.5252	0.973746	0.0198853	0.63235
ENSSSCT00000064296	ENSSSCG00000035733	PLXNB2	5:390362-418324	4.45112	9.80428	7.78198	16.0628	13.7826	15.7403	1.00969	0.0198919	0.63235
ENSSSCT00000051477	ENSSSCG00000016743	OGDH	18:50609416-50685674	4.20488	5.48504	3.44145	11.1425	9.92492	10.2492	1.19956	0.0198962	0.63235
ENSSSCT00000033582	ENSSSCG00000035379	JCHAIN	8:67439217-67495044	2963.02	1395.98	1328.02	842.32	1313.11	1067.58	-0.917989	0.0201028	0.636848
ENSSSCT00000026972	ENSSSCG00000025282	RF00191	2:9082722-9084260	521.766	675.662	1099.51	444.318	527.467	490.181	-0.697623	0.0202539	0.639565
ENSSSCT00000031984	ENSSSCG00000030095	ZBTB16	9:41639518-41836718	7.49737	15.8058	10.4367	16.2153	26.1842	21.4818	0.884358	0.0204506	0.642194
ENSSSCT00000021214	ENSSSCG00000019619	RF01290	12:52780229-53166567	5072.74	8541.24	9181.09	4906.35	5813.11	5398.57	-0.527365	0.0205236	0.642194
ENSSSCT00000024347	ENSSSCG00000022506	-	13:208295466-208313130	2.83144	5.38652	5.20554	12.0359	8.8433	10.5209	1.17483	0.0205339	0.642194
ENSSSCT00000041927	ENSSSCG00000011471	FLNB	13:39789702-39938754	0.430062	5.55695	2.71311	9.49922	5.57589	7.72638	1.33349	0.0206005	0.642223
ENSSSCT00000043438	ENSSSCG00000034278	SLC31A1	1:253868331-253928388	37.6833	30.6876	38.295	22.422	22.0462	22.0622	-0.725376	0.0207617	0.645193
ENSSSCT00000035025	ENSSSCG00000017643	2018-09-04	12:34744628-34785175	30.4253	18.6939	28.369	13.3436	16.3997	15.1467	-0.840214	0.0209631	0.649393
ENSSSCT00000012340	ENSSSCG00000011272	-	13:24691823-24699363	170.136	176.437	176.236	122.643	143.319	134.264	-0.4299	0.021153	0.653207
ENSSSCT00000020613	ENSSSCG00000019018	RF00411	18:50460271-50460403	48.0909	0	2099.22	23.0735	111.358	72.8886	-3.48338	0.0215388	0.663029
ENSSSCT00000005194	ENSSSCG00000004703	-	1:127835820-127859441	1.19202	3.15172	2.67658	9.29121	4.7367	7.08364	1.51273	0.0217566	0.665419
ENSSSCT00000055922	ENSSSCG00000040631	LPL	14:4104768-4136593	29.7007	11.1391	10.0864	4.42035	10.3372	7.44886	-1.27109	0.0218282	0.665419
ENSSSCT00000022294	ENSSSCG00000000856	PAH	5:81391436-81453790	24.5145	22.1307	12.44	7.9522	13.8413	10.0831	-0.926316	0.0218296	0.665419
ENSSSCT00000054038	ENSSSCG00000017287	PSMC5	12:15091728-15187207	2.44426	6.48878	1.46095	9.13004	8.42685	8.83385	1.28931	0.0218883	0.665419
ENSSSCT00000011997	ENSSSCG00000010960	SLC28A3	10:30669684-30731240	16.4355	37.8588	24.6937	9.35113	19.7337	14.6675	-0.867959	0.0225046	0.680268
ENSSSCT00000008947	ENSSSCG00000008170	-	3:53149066-53295442	291.94	312.741	284.963	231.747	241.444	230.146	-0.379911	0.0225158	0.680268
ENSSSCT00000040211	ENSSSCG00000040381	-	AEMK02000452.1:3591645-3841358	69.8493	22.2613	1106.38	124.489	33.2275	80.5703	-2.38438	0.0226508	0.682242
ENSSSCT00000013182	ENSSSCG00000012050	RCAN1	13:198106256-198205629	3.25431	26.6405	1.92331	43.4118	14.773	28.8868	1.5263	0.0227954	0.68449
ENSSSCT00000004832	ENSSSCG00000004371	CRYBG1	1:72552767-72846866	1.05566	2.83193	1.69202	7.88928	4.90872	6.52317	1.699	0.0231955	0.692978
ENSSSCT00000024114	ENSSSCG00000037630	RF00045	6:85534253-85534457	2299.05	2113.48	3703.32	1457.69	2111.47	1758.1	-0.672429	0.0232196	0.692978
ENSSSCT00000054365	ENSSSCG00000023666	CTSB	14:14967272-15104179	2.04854	0.116957	2.71516	10.5719	1.38737	5.87891	1.76194	0.02336	0.695048
ENSSSCT00000000294	ENSSSCG00000000274	PCBP2	5:18673980-18717199	13.6923	22.1743	21.7296	32.3434	31.8309	32.1429	0.708391	0.0235486	0.696257
ENSSSCT00000032489	ENSSSCG00000025049	CYBRD1	15:77649029-77695138	7.59213	17.6474	7.86777	30.7614	13.4377	22.1857	0.99298	0.0236137	0.696257
ENSSSCT00000024602	ENSSSCG00000020817	RPS16	6:48085671-48088423	350.017	361.322	368.57	274.249	294.676	286.488	-0.381081	0.0237226	0.696257
ENSSSCT00000019503	ENSSSCG00000017920	-	12:52139533-52152589	7.53526	31.2793	5.55593	34.7401	25.8434	30.1768	1.0565	0.0237881	0.696257
ENSSSCT00000013648	ENSSSCG00000012481	TSPAN6	X:82323617-82328972	35.5463	19.5256	22.2335	12.4456	17.2563	14.4431	-0.867501	0.0238406	0.696257
ENSSSCT00000041278	ENSSSCG00000011803	EIF4A2	13:124582393-124604429	23.0284	28.9849	21.8361	42.7128	35.999	40.5607	0.658855	0.0238488	0.696257
ENSSSCT00000031931	ENSSSCG00000022300	MAT2A	3:59218687-59225298	1.43418	3.11922	1.70795	8.99939	4.2104	6.20164	1.55075	0.0239013	0.696257
ENSSSCT00000052103	ENSSSCG00000008144	NCK2	3:49063815-49199320	2.92158	5.35662	3.92127	12.2329	7.11991	9.58747	1.19488	0.0239696	0.696257
ENSSSCT00000032252	ENSSSCG00000030374	RF00412	12:23279964-23290204	8.39839	0	28.858	31.9857	48.3351	42.19	1.60658	0.0241385	0.699089
ENSSSCT00000044361	ENSSSCG00000013300	EHF	2:26290115-26340312	78.1353	67.5228	78.3397	47.3585	57.6977	52.116	-0.561659	0.0245434	0.708719
ENSSSCT00000050094	ENSSSCG00000038429	-	10:66433252-66436118	4.1275	7.11975	5.28518	1.97585	1.22234	1.58518	-1.74106	0.0248366	0.715074
ENSSSCT00000044391	ENSSSCG00000014540	-	2:9535045-9538043	35.4947	105.361	70.3331	120.329	108.326	112.102	0.694669	0.0250924	0.720321
ENSSSCT00000017727	ENSSSCG00000016279	PDE6D	15:132376133-132451196	7.1094	4.97014	4.92546	0.154737	2.60569	2.33841	-1.70783	0.0256361	0.733778
ENSSSCT00000026923	ENSSSCG00000023666	CTSB	14:14967272-15104179	19.2097	82.1999	36.5564	104.753	67.2025	83.4844	0.922672	0.0258467	0.737648
ENSSSCT00000019968	ENSSSCG00000018373	RF00399	8:105121029-105198548	662.95	409.206	994.249	487.704	331.713	368.483	-0.863323	0.0260056	0.739378
ENSSSCT00000056543	ENSSSCG00000038489	BHLHA15	3:5410517-5438194	14.9166	8.69335	12.494	3.88395	7.81048	5.91038	-1.07242	0.0260584	0.739378
ENSSSCT00000006604	ENSSSCG00000006018	TRPS1	4:22910552-23159822	7.90659	9.57912	6.36594	18.8741	12.5063	15.7946	0.943999	0.0263449	0.745347
ENSSSCT00000009030	ENSSSCG00000008245	TMSB10	3:59776235-59777257	261.456	437.862	212.319	491.55	414.712	451.397	0.569473	0.0264477	0.7461
ENSSSCT00000002977	ENSSSCG00000002684	CDH13	6:4806013-5684863	3.75462	4.9201	3.7175	10.8967	9.33547	10.3294	1.24573	0.0265684	0.747351
ENSSSCT00000053440	ENSSSCG00000037065	EMP2	3:32450509-32493247	1.77191	5.51409	3.69214	11.051	7.02096	9.05554	1.2523	0.0268901	0.751818
ENSSSCT00000041679	ENSSSCG00000039468	SERPINH1	9:9782938-9794484	8.99418	9.96867	9.87159	21.0319	15.1186	18.4315	0.879773	0.0269284	0.751818
ENSSSCT00000052354	ENSSSCG00000008943	SLC4A4	8:67647856-68177218	0.59683	13.2113	0.744339	10.4952	13.0383	11.1199	1.24772	0.0269623	0.751818
ENSSSCT00000022285	ENSSSCG00000021606	FLVCR2	7:98718151-98807859	3.10171	7.10071	3.1972	10.532	9.87497	10.2332	1.14473	0.0270344	0.751818
ENSSSCT00000015579	ENSSSCG00000014258	ISOC1	2:131857120-131877984	10.6313	17.1306	7.40656	6.42081	4.07052	5.56812	-1.13598	0.0271412	0.752451
ENSSSCT00000003415	ENSSSCG00000003078	CEACAM19	6:51182431-51203807	0.50681	3.42529	0.540789	5.90623	4.17258	5.48285	1.69314	0.0272109	0.752451
ENSSSCT00000005482	ENSSSCG00000004970	-	1:167296074-167300229	175.404	170.985	165.519	128.661	137.455	125.791	-0.430578	0.0273963	0.755442
ENSSSCT00000059360	ENSSSCG00000033299	-	X:124889643-124947241	5.05158	5.68067	4.51894	12.317	9.4709	11.2753	1.0658	0.0275951	0.758577
ENSSSCT00000020559	ENSSSCG00000018964	RF00272	12:52780229-53166567	80.9611	9.36e-20	131.735	14.808	18.7005	0.000151463	-2.77823	0.0276649	0.758577
ENSSSCT00000028579	ENSSSCG00000026828	RF00264	3:39986151-40016701	269.762	115.881	288.012	73.5881	177.808	116.399	-0.979989	0.0279679	0.763624
ENSSSCT00000044929	ENSSSCG00000024108	SLC43A2	12:47791907-47839656	0.767188	1.72529	0.888251	5.39835	3.45828	4.4859	1.84082	0.0281891	0.763624
ENSSSCT00000045387	ENSSSCG00000016725	-	18:48960932-49192446	0.82708	0.14356	1.83776	4.94052	4.00581	4.38672	2.07326	0.0282136	0.763624
ENSSSCT00000065139	ENSSSCG00000007585	ACTB	3:4084262-4090356	86.7261	231.631	188.011	284.65	250.802	266.581	0.664985	0.0282179	0.763624
ENSSSCT00000060790	ENSSSCG00000033299	-	X:124889643-124947241	8.51001	13.7782	9.62854	24.8821	14.5546	19.8676	0.863447	0.0282391	0.763624
ENSSSCT00000062446	ENSSSCG00000008433	-	3:93372002-93386649	109.195	124.402	98.6477	86.7885	77.2678	82.6591	-0.462845	0.0285184	0.767778
ENSSSCT00000021292	ENSSSCG00000019697	RF00003	14:45853539-45853704	1.47679	0	0	2.76373	5.01354	2.91808	2.54498	0.0285506	0.767778
ENSSSCT00000049109	ENSSSCG00000035869	-	14:121271512-121445558	11.5161	14.9812	11.119	23.7239	20.6406	22.6205	0.795748	0.0286279	0.767778
ENSSSCT00000029042	ENSSSCG00000014411	LARS	2:147480335-147547298	0.00639324	1.6768	2.37805	8.14832	2.87345	4.11292	1.78181	0.0288666	0.770233
ENSSSCT00000039122	ENSSSCG00000002749	-	6:14980381-15017174	15.0427	84.5022	105.905	160.214	133.044	146.107	1.10031	0.0288768	0.770233
ENSSSCT00000015340	ENSSSCG00000014043	RAB24	2:80636982-80653670	7.80248	17.044	11.4794	24.4033	18.4108	21.4888	0.796565	0.0291485	0.775218
ENSSSCT00000031141	ENSSSCG00000029002	PNKD	15:120336442-120411641	1.70086	5.80972	2.57376	8.104	8.73288	8.07201	1.2474	0.0292882	0.775218
ENSSSCT00000048326	ENSSSCG00000032556	-	3:18234774-18281294	31.6189	65.691	40.6608	74.8533	64.1889	68.741	0.578375	0.0293013	0.775218
ENSSSCT00000048990	ENSSSCG00000017728	MYO1D	12:42120318-42489189	1.61911	7.33483	2.70643	11.9177	6.38591	9.18271	1.19443	0.0294803	0.777111
ENSSSCT00000048225	ENSSSCG00000022029	RAP1GAP	6:79662136-79735361	1.58573	2.26689	2.7273	6.84349	6.57477	6.44679	1.50903	0.0295316	0.777111
ENSSSCT00000035474	ENSSSCG00000001382	DDR1	7:23373582-23394965	2.26274	5.4852	2.74693	10.2368	6.87248	8.48006	1.23116	0.0297479	0.780704
ENSSSCT00000056552	ENSSSCG00000020906	TNFSF10	13:111021957-111103065	12.5619	6.29516	7.30987	4.71428	2.90572	3.83186	-1.21282	0.0301	0.786235
ENSSSCT00000049492	ENSSSCG00000033115	IFNAR1	13:196925706-196950532	14.4057	30.5511	17.3406	37.8919	30.5255	34.0719	0.699165	0.0301193	0.786235
ENSSSCT00000042466	ENSSSCG00000023118	BZW2	9:85850646-85947430	2.01511	5.85944	1.83316	10.2571	6.19796	8.38221	1.3003	0.0309179	0.802747
ENSSSCT00000016472	ENSSSCG00000015106	HYOU1	9:46262858-46276995	4.08204	4.87198	4.46827	11.2439	9.65729	10.7482	1.18254	0.0309233	0.802747
ENSSSCT00000000733	ENSSSCG00000000675	C1R	5:63644320-63751607	10.7412	21.4806	10.3251	25.5415	23.1429	24.1006	0.748905	0.0311879	0.802747
ENSSSCT00000015595	ENSSSCG00000014272	-	2:134210918-134278243	25.8708	9.45736	6.46575	1.92476	9.81646	5.72885	-1.33712	0.0311936	0.802747
ENSSSCT00000052763	ENSSSCG00000038887	RF00598	12:14867634-14867769	22.2747	26.8783	64.2964	10.6653	25.752	22.4798	-1.00348	0.031236	0.802747
ENSSSCT00000062988	ENSSSCG00000014812	-	9:6785302-6790463	13.4504	1.10464	8.13492	2.94845	2.86186	2.17297	-1.54744	0.0312907	0.802747
ENSSSCT00000034038	ENSSSCG00000012077	MX1	13:204847560-204868477	18.8823	10.0228	4.22394	4.71648	4.55834	4.6824	-1.28141	0.0313259	0.802747
ENSSSCT00000017012	ENSSSCG00000015618	LAMB3	9:133314006-133350809	8.8496	14.4011	8.82616	18.6937	19.2003	19.4045	0.80122	0.0319161	0.815035
ENSSSCT00000018399	ENSSSCG00000016894	ARL15	16:33208135-33565599	22.9924	33.0326	43.0883	13.2807	26.9271	19.9904	-0.758089	0.031972	0.815035
ENSSSCT00000018893	ENSSSCG00000017355	GRN	12:18881436-18900649	25.2204	35.4426	30.9282	50.461	42.2964	46.6573	0.57569	0.0321525	0.817509
ENSSSCT00000055256	ENSSSCG00000013538	KHSRP	2:72656950-72668963	2.09874	3.81985	3.5217	7.80958	7.20908	7.77168	1.20829	0.0325361	0.825118
ENSSSCT00000003046	ENSSSCG00000002749	-	6:14980381-15017174	249.574	1331.88	1658.47	2510.74	2126.55	2313.37	1.10845	0.0326915	0.826918
ENSSSCT00000045474	ENSSSCG00000001543	-	7:31313147-31330699	143.413	172.594	126.431	110.287	116.986	113.928	-0.408209	0.0328193	0.828012
ENSSSCT00000028399	ENSSSCG00000022208	TNFRSF1B	6:72195389-72231147	1.532	2.97574	1.89799	6.45002	5.44543	5.8202	1.38638	0.0330663	0.831273
ENSSSCT00000027724	ENSSSCG00000030421	GDI1	X:124960965-124967289	1.95679	2.11089	2.00499	6.92672	5.31096	6.06573	1.50292	0.0331184	0.831273
ENSSSCT00000056269	ENSSSCG00000039873	DCXR	12:977540-984189	11.4814	13.5388	23.8715	7.99529	9.3568	8.81159	-0.933746	0.0337267	0.844375
ENSSSCT00000007487	ENSSSCG00000006836	KIAA1324	4:110881765-110954063	19.524	20.8461	28.0017	9.98574	16.7166	14.206	-0.779584	0.0339393	0.847531
ENSSSCT00000019689	ENSSSCG00000018094	CYTB	MT:15341-16481	59.9737	56.2519	47.6136	70.8892	89.3669	80.9204	0.511407	0.0341381	0.849953
ENSSSCT00000061208	ENSSSCG00000037508	GSN	1:261295716-261376583	20.3078	62.6748	30.4222	84.123	46.6611	65.9906	0.814297	0.03421	0.849953
ENSSSCT00000000807	ENSSSCG00000000743	FKBP4	5:67314010-67321630	111.446	89.6403	84.765	59.535	76.6402	68.0845	-0.540551	0.0345737	0.854087
ENSSSCT00000023950	ENSSSCG00000022230	CD9	5:64420178-64459820	20.686	69.2817	33.2455	87.5478	53.284	71.0771	0.803821	0.034657	0.854087
ENSSSCT00000055468	ENSSSCG00000032166	-	12:6226315-6266492	60.5219	51.2583	60.8445	36.619	43.3479	40.7007	-0.56586	0.0346599	0.854087
ENSSSCT00000023788	ENSSSCG00000028022	COL6A2	AEMK02000328.1:596475-613713	2.675	4.96882	3.56797	9.85287	7.57388	8.72805	1.16669	0.0347254	0.854087
ENSSSCT00000058607	ENSSSCG00000004387	FOXO3	1:74626671-74760325	0.00453728	3.5318	5.5001	6.14463	8.63925	8.29994	1.28737	0.0354533	0.869804
ENSSSCT00000064357	ENSSSCG00000004205	ARHGAP18	1:33527734-33717965	20.7493	7.86486	6.56797	5.3227	5.44787	5.39254	-1.17266	0.035692	0.873474
ENSSSCT00000044269	ENSSSCG00000034568	RNASE4	7:78213004-78262420	47.5429	49.7368	44.3022	38.647	25.8393	31.481	-0.593598	0.0358044	0.874038
ENSSSCT00000036499	ENSSSCG00000031023	-	1:72990739-73131269	168.519	60.0648	58.0238	37.4017	64.5496	51.4469	-1.01136	0.0359628	0.875722
ENSSSCT00000005250	ENSSSCG00000004751	CHP1	1:130073547-130112751	31.9123	25.8269	41.2872	19.5054	22.8375	20.8123	-0.69738	0.036083	0.876468
ENSSSCT00000005528	ENSSSCG00000005012	ARF6	1:179611200-179734451	0	17.0202	0	16.2666	15.3945	15.6921	1.53592	0.0367037	0.889339
ENSSSCT00000028591	ENSSSCG00000028943	ECH1	6:47617071-47639092	12.3787	9.74736	12.5774	5.39683	6.25187	5.63616	-1.0323	0.0369146	0.892239
ENSSSCT00000064084	ENSSSCG00000040879	CNBP	13:71634524-71707032	43.7837	44.0445	45.3197	27.1962	33.9786	31.2435	-0.5678	0.0371803	0.894949
ENSSSCT00000027125	ENSSSCG00000026043	TGM3	17:33191908-33236609	3.2426	4.11816	7.35397	11.6851	10.1755	10.925	1.10192	0.0372095	0.894949
ENSSSCT00000005190	ENSSSCG00000004700	PDIA3	1:127786173-127814096	17.5001	24.2356	21.5197	40.0795	28.3277	33.8196	0.662275	0.0374445	0.897666
ENSSSCT00000015477	ENSSSCG00000014168	ELL2	2:102519576-102591421	28.9421	12.9616	22.4963	7.20036	16.35	12.2211	-0.918783	0.037602	0.897666
ENSSSCT00000004883	ENSSSCG00000004420	TRAF3IP2	1:77484190-77523887	3.71772	10.6184	7.0488	15.4338	11.5496	13.9539	0.903081	0.0376392	0.897666
ENSSSCT00000040755	ENSSSCG00000035454	B4GALT1	10:33317102-33381282	25.3032	24.2667	25.2491	32.235	46.457	39.0976	0.608095	0.0376893	0.897666
ENSSSCT00000017010	ENSSSCG00000015616	HSD11B1	9:133229658-133278531	7.17365	42.2292	7.265	40.9472	35.054	38.7065	1.06223	0.0377955	0.89801
ENSSSCT00000019232	ENSSSCG00000017668	VMP1	12:35848534-36065956	18.5871	33.7451	22.818	37.9326	39.0997	38.3071	0.591351	0.0382451	0.906493
ENSSSCT00000048191	ENSSSCG00000024152	ETV6	5:60394655-60776762	6.46904	8.93932	6.44618	16.1979	12.154	14.2347	0.921474	0.0389766	0.9216
ENSSSCT00000031198	ENSSSCG00000028202	RANGAP1	5:7210980-7241003	2.53773	5.00288	2.85648	8.24414	8.435	8.03509	1.19055	0.0391544	0.922781
ENSSSCT00000049763	ENSSSCG00000036014	RPLP0	14:40219123-40223943	595.394	561.942	518.111	447.437	434.6	441.062	-0.387516	0.039274	0.922781
ENSSSCT00000005527	ENSSSCG00000005011	NEMF	1:179611200-179734451	0	5.23863	0	5.49021	5.10964	5.6897	1.55205	0.0393259	0.922781
ENSSSCT00000004616	ENSSSCG00000004177	RPS12	1:30920160-30923430	161.346	114.976	139.854	100.344	98.2493	99.4753	-0.541883	0.0394037	0.922781
ENSSSCT00000065276	ENSSSCG00000015657	PIGR	9:67552806-67574827	28.32	19.1888	21.1134	13.2892	13.9577	14.8292	-0.75117	0.0399708	0.933828
ENSSSCT00000051354	ENSSSCG00000033760	LTBP4	6:48835150-48861507	1.93167	5.62773	2.18419	8.72009	7.12919	7.9579	1.23202	0.0402642	0.937959
ENSSSCT00000009878	ENSSSCG00000009019	RPS3A	8:77889656-77893937	332.189	351.083	304.919	265.707	265.226	266.432	-0.350042	0.0403392	0.937959
ENSSSCT00000042218	ENSSSCG00000017402	STAT5A	12:20407188-20574353	0.988372	12.4408	0.906526	13.5063	7.48391	11.1135	1.16462	0.0405078	0.939646
ENSSSCT00000015660	ENSSSCG00000014336	EGR1	2:140441490-140504363	0.701734	1.30189	2.37501	5.39551	4.20232	4.64696	1.58982	0.0408013	0.941663
ENSSSCT00000022482	ENSSSCG00000024052	GPX4	2:77275012-77323938	3.39933	5.55006	5.02225	2.15663	0.419738	1.25228	-1.79962	0.0408488	0.941663
ENSSSCT00000034552	ENSSSCG00000015405	-	9:99684188-99782278	75.8226	36.5515	45.3282	24.5452	41.4403	30.2861	-0.79596	0.0408833	0.941663
ENSSSCT00000029678	ENSSSCG00000024431	ATG9B	18:6200638-6228967	0.186683	2.6435	0.835472	5.0286	4.20644	4.60714	1.78935	0.0409875	0.941847
ENSSSCT00000041393	ENSSSCG00000006237	SDCBP	4:74236423-74338428	10.0014	31.0186	21.7038	39.3076	30.6188	32.979	0.703804	0.041659	0.95329
ENSSSCT00000018234	ENSSSCG00000016751	GCK	18:50979776-51031335	4.84962	3.77702	16.2394	4.92156	2.30114	3.06232	-1.28999	0.0416803	0.95329
ENSSSCT00000009806	ENSSSCG00000008952	RASSF6	8:69732182-69831383	6.67227	6.47981	5.36566	1.97598	2.95663	2.5086	-1.30914	0.0421366	0.96148
ENSSSCT00000020096	ENSSSCG00000018501	RF00139	4:38676733-38720780	0	14.5304	0	11.5367	13.9198	12.1481	1.40487	0.0424895	0.967278
ENSSSCT00000054875	ENSSSCG00000010036	SLC5A1	14:48566342-48707223	7.19389	7.44528	4.21463	2.09877	2.61201	2.35986	-1.40272	0.0426873	0.967777
ENSSSCT00000024216	ENSSSCG00000024108	SLC43A2	12:47791907-47839656	0.968193	3.92086	1.95885	7.21564	5.61108	5.97569	1.383	0.0427091	0.967777
ENSSSCT00000001616	ENSSSCG00000001456	-	7:24939675-25037892	16.3855	21.7962	19.7641	10.6658	11.9994	11.6304	-0.783655	0.0430636	0.972178
ENSSSCT00000026800	ENSSSCG00000021902	GABRP	16:53203886-53229189	0.378752	5.90123	0.0331423	9.54583	2.72805	6.23985	1.49434	0.043102	0.972178
ENSSSCT00000007385	ENSSSCG00000006740	ATP1A1	4:104349184-104384646	4.31074	15.2339	5.94128	20.6138	11.3586	15.9276	0.895849	0.0440804	0.991961
ENSSSCT00000052440	ENSSSCG00000038252	RF02164	4:12408841-12409037	0.597416	0.651215	1.84667	3.33306	3.35385	5.86293	1.86433	0.044518	0.997268
ENSSSCT00000016637	ENSSSCG00000015268	FMO1	9:63812102-63895080	14.6996	14.6321	10.0318	7.07759	7.412	7.07875	-0.893029	0.0446464	0.997268
ENSSSCT00000000203	ENSSSCG00000000190	TUBA1B	5:15150223-15270100	41.799	92.7428	36.6529	113.705	77.7007	82.2985	0.688016	0.0447506	0.997268
ENSSSCT00000058702	ENSSSCG00000040738	-	AEMK02000452.1:845442-894014	8.59777	21.7143	11.8648	24.9785	22.2141	23.5217	0.723111	0.0448076	0.997268
ENSSSCT00000056621	ENSSSCG00000015135	SORL1	9:48434914-48653667	0.340206	2.52372	0.3558	5.73788	2.53025	4.09229	1.80185	0.04504	0.997268
ENSSSCT00000007246	ENSSSCG00000006612	S100A10	4:97261198-97275019	22.5335	33.5393	18.7073	16.9184	13.7504	15.8476	-0.704809	0.0450962	0.997268
ENSSSCT00000040118	ENSSSCG00000027529	BIRC3	9:33003016-33063418	11.1881	13.7937	5.6891	22.1218	15.4086	18.3746	0.832023	0.0451226	0.997268
ENSSSCT00000007445	ENSSSCG00000025704	DENND2D	4:109121870-109204813	7.98076	17.9112	10.4677	20.5236	20.9366	20.2781	0.734785	0.0451313	0.997268
ENSSSCT00000056102	ENSSSCG00000000419	RDH16	5:22251752-22293249	0.390902	1.28298	0.413408	3.37756	3.58842	3.58318	2.12081	0.0461762	1
ENSSSCT00000014527	ENSSSCG00000013301	ELF5	2:26443976-26488445	52.7368	34.5456	53.3817	22.1746	40.7145	29.4652	-0.675205	0.0462475	1
ENSSSCT00000019322	ENSSSCG00000017753	KSR1	12:43985927-44132792	0.5715	0.825725	0.770782	4.00808	2.66199	3.10051	1.96713	0.0463142	1
ENSSSCT00000023888	ENSSSCG00000025993	SGPP2	15:124318270-124554990	0.422669	1.15484	0.381134	3.87266	2.71275	3.36888	2.11844	0.0463151	1
ENSSSCT00000022958	ENSSSCG00000027444	STAU1	17:50804025-50903109	0.263648	1.45183	0.621904	3.8845	2.68122	3.41822	1.90612	0.0463236	1
ENSSSCT00000041320	ENSSSCG00000039953	PNRC1	1:57128363-57134034	11.1949	30.6762	19.9904	35.3632	30.8925	32.3012	0.656036	0.0467126	1
ENSSSCT00000029425	ENSSSCG00000028278	-	12:52780229-53166567	3.17269	5.51985	5.88613	11.5426	9.69702	10.4739	1.07132	0.0468546	1
ENSSSCT00000031447	ENSSSCG00000006709	NOTCH2	4:100951358-101150179	7.51746	17.9711	12.5464	24.0819	19.0255	21.8065	0.745182	0.0469764	1
ENSSSCT00000002159	ENSSSCG00000001930	PKM	7:60971834-61078507	8.75207	17.1038	9.98139	23.068	17.9173	20.5902	0.752677	0.0469805	1
ENSSSCT00000016684	ENSSSCG00000015311	CYP51A1	9:72054941-72329544	13.147	12.4576	10.336	17.334	25.1541	20.9841	0.77392	0.0470306	1
ENSSSCT00000037850	ENSSSCG00000034207	CEBPB	17:51722425-51724298	4.38814	11.398	5.26559	15.2702	11.9287	13.3898	0.91427	0.0470404	1
ENSSSCT00000005057	ENSSSCG00000004578	ANXA2	1:111588305-111635100	328.835	591.399	497.368	314.268	405.51	363.268	-0.409913	0.0472488	1
ENSSSCT00000004472	ENSSSCG00000004044	IGF2R	1:7368102-7472548	2.63031	5.03007	3.22607	9.87582	6.63009	8.33827	1.13593	0.0473636	1
ENSSSCT00000030631	ENSSSCG00000029230	ECM1	4:98615740-98635248	0.790649	16.5639	13.9408	12.0673	32.8823	22.095	1.08121	0.0474173	1
ENSSSCT00000003001	ENSSSCG00000002707	GABARAPL2	6:12122056-12132991	32.3318	33.8941	36.2858	21.4819	25.3768	23.2563	-0.586135	0.0476202	1
ENSSSCT00000018811	ENSSSCG00000017279	ERN1	12:14881892-14959567	1.35809	2.98588	2.02232	5.72985	5.63685	5.80834	1.35061	0.047709	1
ENSSSCT00000053551	ENSSSCG00000022788	PPA2	8:116063744-116334013	5.80281	5.27516	5.98911	2.54909	2.15931	1.58659	-1.42257	0.0479384	1
ENSSSCT00000019660	ENSSSCG00000018065	ND1	MT:3921-4876	22.117	23.4363	20.6263	32.6215	37.4176	32.4138	0.590076	0.0482759	1
ENSSSCT00000028116	ENSSSCG00000016199	CYP27A1	15:120419472-121064908	17.0374	20.027	21.1305	13.5798	9.85626	12.1493	-0.737683	0.0489807	1
ENSSSCT00000062030	ENSSSCG00000006950	WDR63	4:130761435-130826718	0.709671	4.21949	1.45317	7.38226	4.05833	5.98223	1.37504	0.0495349	1
ENSSSCT00000018621	ENSSSCG00000017103	-	16:75312165-75367180	13.1562	11.6149	12.3366	6.68465	6.92461	6.91066	-0.882589	0.0497402	1
ENSSSCT00000003428	ENSSSCG00000003090	NECTIN2	6:51317419-51378600	4.83481	14.703	6.83108	16.9974	14.838	15.9384	0.830617	0.0502887	1
ENSSSCT00000004318	ENSSSCG00000003903	-	6:165123915-165134380	100.592	90.8106	90.547	65.7205	78.1839	70.3676	-0.444544	0.0503579	1
ENSSSCT00000004571	ENSSSCG00000004136	AIG1	1:21913239-22239422	4.42643	3.30387	8.53075	1.20266	2.45901	2.23519	-1.44874	0.0507445	1
ENSSSCT00000056435	ENSSSCG00000015268	FMO1	9:63812102-63895080	16.3561	8.21079	15.8687	6.05633	8.7556	7.20738	-0.922015	0.0508036	1
ENSSSCT00000058013	ENSSSCG00000035768	RPS15A	3:26776748-26784118	541.143	543.993	524.734	427.823	463.861	437.601	-0.322499	0.0508628	1
ENSSSCT00000065975	ENSSSCG00000016872	HMGCS1	16:27936228-27957227	2.61315	2.05596	1.22923	2.50344	9.28421	5.55754	1.45849	0.0509718	1
ENSSSCT00000063799	ENSSSCG00000037847	MOB2	2:959468-993645	13.2875	14.3645	13.794	7.40263	8.02927	7.82437	-0.859964	0.0510769	1
ENSSSCT00000018944	ENSSSCG00000017403	STAT3	12:20407188-20574353	27.9531	49.3495	37.0009	59.0041	50.7652	54.5749	0.501429	0.0511351	1
ENSSSCT00000015009	ENSSSCG00000013735	JUNB	2:66195322-66239669	14.3766	37.0698	27.8573	47.7185	34.9263	40.8884	0.628052	0.0512265	1
ENSSSCT00000005049	ENSSSCG00000004570	TPM1	1:108985777-109019044	41.9293	156.17	48.1729	204.511	94.0114	147.584	0.910996	0.0514903	1
ENSSSCT00000013313	ENSSSCG00000012171	PRDX4	X:19800072-19819509	18.1638	13.8919	14.8878	9.76061	9.12095	8.43812	-0.815721	0.0514996	1
ENSSSCT00000044801	ENSSSCG00000032679	-	AEMK02000566.1:121683-123537	18.828	12.981	28.8855	12.1671	11.5031	11.9304	-0.816738	0.0515155	1
ENSSSCT00000002983	ENSSSCG00000002690	GAN	6:6931563-6989675	5.92131	19.7573	9.74791	20.9896	19.7861	19.9691	0.757987	0.0515395	1
ENSSSCT00000054824	ENSSSCG00000038336	-	2:26015856-26094846	0	5.17	0	0	10.3267	6.76374	1.64022	0.0518788	1
ENSSSCT00000001749	ENSSSCG00000001570	PI16	7:32600964-32610739	7.03966	14.1636	6.69557	20.4719	12.4634	17.0919	0.815753	0.0519618	1
ENSSSCT00000054828	ENSSSCG00000027144	LMNTD1	5:47728987-48305846	7.36129	5.78725	6.96723	2.85151	2.4949	3.04365	-1.26341	0.0521045	1
ENSSSCT00000023268	ENSSSCG00000026092	SREBF2	5:6711627-6784640	3.62903	5.39576	4.42414	9.34322	10.1329	9.72966	1.06555	0.0527067	1
ENSSSCT00000040432	ENSSSCG00000000374	RPS26	5:21431658-21434295	233.383	196.505	199.517	151.945	174.209	162.246	-0.421058	0.0527677	1
ENSSSCT00000019636	ENSSSCG00000018041	ALDH3A2	12:59935972-59954159	3.25715	10.4282	8.43274	15.3108	11.479	14.999	0.884469	0.0528684	1
ENSSSCT00000046161	ENSSSCG00000037815	ZC3H12A	6:93541333-93551193	1.71271	3.98657	2.04843	8.80903	4.73908	6.68699	1.31802	0.0534228	1
ENSSSCT00000037051	ENSSSCG00000036004	-	7:20789768-20882693	78.6166	56.4674	26.9611	37.3825	27.123	31.5664	-0.803038	0.0534546	1
ENSSSCT00000035556	ENSSSCG00000030849	-	X:98178148-98181610	145.997	129.513	119.031	102.697	96.3253	101.471	-0.43959	0.0536013	1
ENSSSCT00000031093	ENSSSCG00000026606	PAIP2	2:141237411-141260206	41.0917	41.7118	36.7852	25.7436	30.7964	27.6911	-0.544417	0.0539402	1
ENSSSCT00000060679	ENSSSCG00000037567	-	3:10037945-10039704	1.09556	2.6771	1.5571	4.58743	5.10016	5.23631	1.39339	0.0542179	1
ENSSSCT00000044697	ENSSSCG00000008550	SLC5A6	3:111914707-111983920	1.42636	10.0702	2.94344	14.8227	11.8486	4.88246	1.1065	0.0543202	1
ENSSSCT00000045873	ENSSSCG00000038514	DDAH2	7:23769615-23849100	4.29135	6.00719	4.16927	2.60958	0.804852	1.7603	-1.44845	0.0545213	1
ENSSSCT00000003051	ENSSSCG00000002754	NQO1	6:17292769-17302627	1.74547	2.81879	0.860352	3.63994	6.1324	5.07752	1.36065	0.0546006	1
ENSSSCT00000000272	ENSSSCG00000000253	KRT18	5:18217574-18222833	12.9492	26.2462	13.934	28.7181	27.5383	28.2509	0.645507	0.0546409	1
ENSSSCT00000000539	ENSSSCG00000000500	-	5:34003185-34053898	3.33436	5.56332	5.76363	2.5905	1.03296	1.69526	-1.43055	0.0546776	1
ENSSSCT00000027965	ENSSSCG00000039953	PNRC1	1:57128363-57134034	15.7257	32.2205	18.5576	37.3637	31.0584	33.4653	0.595906	0.0547123	1
ENSSSCT00000046612	ENSSSCG00000011157	PITRM1	10:66996953-67082534	0.825495	1.23952	3.15457	4.50015	5.53257	4.71393	1.40062	0.0547145	1
ENSSSCT00000059210	ENSSSCG00000037465	SERP1	13:90756844-90761400	46.0461	38.0891	41.5038	28.3154	30.7454	29.7644	-0.546285	0.0547223	1
ENSSSCT00000017895	ENSSSCG00000016434	RHEB	18:5779211-5822257	22.2257	20.4165	21.0891	13.2533	14.0958	13.5381	-0.676554	0.0548187	1
ENSSSCT00000057160	ENSSSCG00000006337	HSD17B7	4:87720126-87743069	2.8464	6.81943	2.37477	7.67472	9.91623	8.54421	1.06712	0.054886	1
ENSSSCT00000001660	ENSSSCG00000001488	GCLC	7:27209564-27253530	1.50757	2.78584	0.781154	6.03138	3.74684	5.12163	1.45951	0.0549055	1
ENSSSCT00000036670	ENSSSCG00000028461	-	17:33566269-33611368	1.01345	2.56701	1.30118	6.40431	3.63387	5.11466	1.53581	0.0549917	1
ENSSSCT00000030780	ENSSSCG00000027358	RPS17	7:52386039-52389099	572.73	551.587	541.759	440.632	471.495	454.345	-0.33441	0.0550388	1
ENSSSCT00000030107	ENSSSCG00000031282	-	AEMK02000207.1:15299-60664	4.6698	4.32512	12.906	3.58567	3.21781	2.8134	-1.19884	0.0551774	1
ENSSSCT00000015542	ENSSSCG00000014224	SEMA6A	2:120559077-120687331	0.519613	3.57476	0.933364	5.75077	4.17631	4.78795	1.4578	0.0551827	1
ENSSSCT00000057763	ENSSSCG00000036208	-	12:60414415-60443607	0.715959	3.39762	1.10775	6.41816	3.9031	5.15682	1.47788	0.0552174	1
ENSSSCT00000052015	ENSSSCG00000031493	CYBA	6:1015218-1021220	6.76046	18.9755	9.69172	23.9406	16.0508	20.2479	0.747987	0.0553435	1
ENSSSCT00000008134	ENSSSCG00000007431	CTSA	17:48077939-48101728	2.13514	7.26653	4.9607	11.3588	8.63171	9.66094	1.00307	0.0554337	1
ENSSSCT00000023981	ENSSSCG00000039252	TCN1	2:11633002-11647728	112.959	122.249	61.0263	168.254	130.253	150.609	0.571211	0.0559771	1
ENSSSCT00000003863	ENSSSCG00000003477	NECAP2	6:75527068-75543245	17.5776	18.9533	20.4672	10.3473	13.8331	11.4488	-0.711314	0.0565849	1
ENSSSCT00000030515	ENSSSCG00000022299	ACTR10	1:187307658-187335044	17.0601	23.7449	24.2455	13.0346	14.8839	14.0216	-0.66229	0.0567202	1
ENSSSCT00000008057	ENSSSCG00000007362	SRSF6	17:46118824-46143671	9.77033	18.4771	13.0029	21.0209	23.7331	22.0546	0.663378	0.0568372	1
ENSSSCT00000008915	ENSSSCG00000008138	GCC2	3:47717798-47759042	11.9454	7.08397	9.23756	4.64533	5.01065	4.72064	-1.00251	0.0570135	1
ENSSSCT00000020991	ENSSSCG00000019396	RF00340	X:125218800-125252389	33.4311	0	25.722	0	12.8834	0	-2.35722	0.0570341	1
ENSSSCT00000001158	ENSSSCG00000001063	-	7:12117239-12137926	1.67582	5.66681	3.08461	10.2801	4.98031	7.65566	1.08717	0.0573329	1
ENSSSCT00000006159	ENSSSCG00000005601	HSPA5	1:265930041-265947997	13.3633	13.3242	11.0501	22.3773	19.465	20.47	0.683133	0.0576273	1
ENSSSCT00000038831	ENSSSCG00000035955	-	7:20907098-20908327	13.7465	9.85935	14.3813	7.18082	7.36551	7.15749	-0.841333	0.0579643	1
ENSSSCT00000018774	ENSSSCG00000017245	CDC42EP4	12:7638084-7660172	8.1171	8.069	8.56982	21.4854	8.73671	15.99	0.861787	0.058294	1
ENSSSCT00000040051	ENSSSCG00000013301	ELF5	2:26443976-26488445	46.9198	30.7188	39.4303	20.3855	32.4749	26.6114	-0.620306	0.0583895	1
ENSSSCT00000048742	ENSSSCG00000031958	KCTD2	12:6226315-6266492	15.3971	10.6848	22.1969	7.98996	11.2046	9.61545	-0.789755	0.0586419	1
ENSSSCT00000050070	ENSSSCG00000036711	UBE2D2	2:141436596-141458934	47.5564	52.5747	41.9828	31.2414	38.2273	34.661	-0.485486	0.05882	1
ENSSSCT00000043655	ENSSSCG00000027660	IFI44L	6:134100933-134680050	22.0821	14.8507	12.4357	10.4219	8.63923	10.0505	-0.800907	0.059506	1
ENSSSCT00000006823	ENSSSCG00000037637	GGH	4:70961464-71023117	16.0616	8.04538	18.2338	29.4852	20.1588	24.8276	0.758673	0.0596638	1
ENSSSCT00000002935	ENSSSCG00000002645	GALNS	6:869232-890136	1.23463	3.83664	2.07752	6.15842	5.84364	5.78444	1.24367	0.0597007	1
ENSSSCT00000007349	ENSSSCG00000006709	NOTCH2	4:100951358-101150179	23.5412	31.3489	23.244	44.4258	33.775	39.0225	0.555838	0.0601723	1
ENSSSCT00000045038	ENSSSCG00000039111	-	AEMK02000452.1:3591645-3841358	92.2333	1.98671	1158.07	144.604	25.1166	81.5983	-2.36975	0.0605127	1
ENSSSCT00000066109	ENSSSCG00000010665	SHTN1	14:127064396-127175127	15.2238	9.83663	16.1726	5.50512	9.79948	7.88255	-0.871514	0.0611821	1
ENSSSCT00000046784	ENSSSCG00000040242	TP23	5:61012442-61081175	1.21588	1.30985	1.47091	4.4354	4.04271	4.33517	1.56113	0.0612999	1
ENSSSCT00000033526	ENSSSCG00000015617	G0S2	9:133287324-133287742	0.666055	2.06518	1.1807	4.00944	4.5366	4.77839	1.64653	0.0613319	1
ENSSSCT00000044584	ENSSSCG00000001229	-	7:22823840-22962547	2.76291	25.3771	8.46254	32.3966	18.2982	19.8271	0.979557	0.0613685	1
ENSSSCT00000056376	ENSSSCG00000015878	PKP4	15:65062033-65681218	4.81228	4.02145	4.15228	1.16585	1.98411	1.36678	-1.4858	0.0614294	1
ENSSSCT00000022860	ENSSSCG00000021534	SLC30A3	3:111870802-111878234	0.393914	2.35162	1.2154	4.12448	5.004	4.41493	1.654	0.0614366	1
ENSSSCT00000062912	ENSSSCG00000015657	PIGR	9:67552806-67574827	10.5253	3.54038	7.85121	2.22328	3.84791	3.83482	-1.17072	0.0619342	1
ENSSSCT00000018062	ENSSSCG00000016590	SND1	18:20261472-20653617	18.7901	27.6685	24.5272	35.0966	35.3177	35.2559	0.541033	0.0619456	1
ENSSSCT00000042120	ENSSSCG00000034815	U2AF2	6:59774189-59789742	4.4326	9.39602	6.44867	12.5414	11.9492	12.9671	0.846156	0.0619542	1
ENSSSCT00000024892	ENSSSCG00000033697	RPS2	3:39986151-40016701	382.171	266.796	267.383	227.064	226.042	225.227	-0.497605	0.0620366	1
ENSSSCT00000048276	ENSSSCG00000033141	RF00398	3:16822008-16858699	6.05792	57.5088	0	17.2031	124.9	72.6884	1.82246	0.0621324	1
ENSSSCT00000017936	ENSSSCG00000016472	KEL	18:7259605-7284695	0.67056	2.03834	1.67182	6.03056	2.68636	4.33799	1.47098	0.0623315	1
ENSSSCT00000060942	ENSSSCG00000017047	CLINT1	16:65497231-65555313	21.0291	16.7963	19.1075	9.71611	14.5585	10.9614	-0.732932	0.0623644	1
ENSSSCT00000012584	ENSSSCG00000011499	LRIG1	13:47910416-48026763	4.30552	10.0366	2.84745	11.8995	10.5452	11.1218	0.928478	0.0623646	1
ENSSSCT00000063494	ENSSSCG00000011218	SLC4A7	13:13933710-14043066	8.22817	9.32342	5.77258	3.57262	3.73861	3.80168	-1.07783	0.0625131	1
ENSSSCT00000017720	ENSSSCG00000016272	PSMD1	15:131807638-131916131	2.25116	5.84968	2.90976	8.27243	8.07406	7.85331	1.08314	0.0625259	1
ENSSSCT00000015918	ENSSSCG00000014568	ST5	9:665306-702718	2.56743	5.26835	3.07782	9.04699	7.06873	8.1253	1.09726	0.0625883	1
ENSSSCT00000019097	ENSSSCG00000017543	CALCOCO2	12:25049345-25081023	17.124	18.2671	19.5454	11.1804	12.0312	11.7267	-0.685187	0.0626319	1
ENSSSCT00000036466	ENSSSCG00000000712	VWF	5:64517480-64678840	2.04073	7.11729	3.65776	8.08726	10.1953	9.16898	1.05081	0.0627221	1
ENSSSCT00000054887	ENSSSCG00000007431	CTSA	17:48077939-48101728	2.89912	4.12044	3.62049	9.55873	6.2883	8.55784	1.13991	0.0630145	1
ENSSSCT00000010514	ENSSSCG00000009592	NFIL3	14:2588895-2603255	2.09848	5.08777	2.25944	8.5855	5.21258	7.13191	1.0925	0.0633701	1
ENSSSCT00000061945	ENSSSCG00000024973	-	4:127289855-127442565	8.99584	6.24921	8.25429	2.8123	4.88606	3.78598	-1.0522	0.0638366	1
ENSSSCT00000005328	ENSSSCG00000004826	SELENOS	1:139828790-139836953	20.6564	11.9912	15.2533	8.23375	11.0529	9.33255	-0.788867	0.0644687	1
ENSSSCT00000037514	ENSSSCG00000031377	RF00003	4:100478903-100479067	1075.37	631.508	568.203	510.994	550.011	519.754	-0.601916	0.0646513	1
ENSSSCT00000018882	ENSSSCG00000017346	EFTUD2	12:18467357-18514992	8.02955	15.8074	13.0236	20.8942	19.5206	20.638	0.695686	0.0648215	1
ENSSSCT00000001176	ENSSSCG00000001081	SOX4	7:16891318-16892752	4.37094	5.88121	2.85684	11.8408	6.50987	9.32316	1.02973	0.0649054	1
ENSSSCT00000019917	ENSSSCG00000018322	RF00614	7:19244410-19346420	15.2883	18.5913	35.6328	14.8014	0	15.5562	-1.20927	0.0651025	1
ENSSSCT00000062041	ENSSSCG00000040162	NUPR1	3:18402775-18404404	1768.92	1984.19	2394.29	1878.61	888.097	1344.12	-0.606379	0.0652124	1
ENSSSCT00000009083	ENSSSCG00000008294	-	3:69094859-69121547	18.6066	9.59653	12.4235	38.9101	12.7398	26.0591	0.884402	0.0654044	1
ENSSSCT00000000598	ENSSSCG00000000555	ITPR2	5:46935922-47464125	11.0562	10.2025	12.1736	4.56293	7.60492	6.08113	-0.901028	0.0655342	1
ENSSSCT00000029031	ENSSSCG00000028350	LCAT	6:28550357-28577721	2.27679	2.30025	7.78509	0.265267	2.87361	1.50679	-1.38422	0.0661583	1
ENSSSCT00000030983	ENSSSCG00000021591	RBM3	X:42704028-42707580	7.144	14.7554	5.49853	5.23942	4.00157	4.40162	-1.00649	0.0665283	1
ENSSSCT00000004960	ENSSSCG00000004489	EEF1A1	1:92421229-92483236	370.908	429.636	383.327	515.284	473.468	497.227	0.29288	0.0666999	1
ENSSSCT00000064618	ENSSSCG00000038494	LPIN2	6:103451351-103728152	7.09988	18.3385	9.95051	22.2295	16.9034	19.4008	0.703585	0.067259	1
ENSSSCT00000021688	ENSSSCG00000020093	RF00582	1:164309836-164369643	8.98666	10.7924	0	0	51.7752	27.1154	1.91473	0.0673604	1
ENSSSCT00000011247	ENSSSCG00000010275	PCBD1	14:73800760-73807281	33.7668	26.4334	32.8628	20.3048	21.6964	21.4924	-0.597266	0.0673709	1
ENSSSCT00000019295	ENSSSCG00000017728	MYO1D	12:42120318-42489189	4.57372	12.5032	6.27217	14.7637	12.7285	13.7901	0.79132	0.068375	1
ENSSSCT00000049015	ENSSSCG00000007585	ACTB	3:4084262-4090356	2.9163	17.7582	16.7719	23.1441	20.6251	21.265	0.780599	0.0687039	1
ENSSSCT00000000226	ENSSSCG00000000211	AQP5	5:15876400-15881332	5.50257	5.61568	4.22641	1.68485	2.61108	2.16766	-1.23547	0.0687207	1
ENSSSCT00000026121	ENSSSCG00000023080	TPP1	9:3135561-3143715	1.59539	2.46496	2.09791	6.3704	4.53674	5.40153	1.32256	0.0688358	1
ENSSSCT00000064872	ENSSSCG00000037066	GADD45A	6:144938286-144944249	0.625628	1.62159	1.01923	4.80944	2.79641	3.63258	1.64541	0.0689673	1
ENSSSCT00000050695	ENSSSCG00000030042	SBNO2	2:77275012-77323938	1.26816	3.05568	1.83099	6.60927	4.25768	5.17358	1.30257	0.0692617	1
ENSSSCT00000063357	ENSSSCG00000025941	PTP4A1	1:45144489-45218748	4.47264	5.82769	3.45933	10.217	8.61616	9.6118	0.997285	0.0693147	1
ENSSSCT00000057636	ENSSSCG00000016078	HSPE1	15:101373975-101376144	18.0529	27.8112	17.6135	35.2507	29.6835	31.0665	0.569147	0.0696226	1
ENSSSCT00000035152	ENSSSCG00000017920	-	12:52139533-52152589	10.9614	57.7166	11.1335	62.8526	36.0853	48.8723	0.947597	0.069721	1
ENSSSCT00000061966	ENSSSCG00000038991	S100A13	4:95993937-96025118	4.47373	10.5361	11.4066	15.2929	14.9281	15.0893	0.741889	0.069757	1
ENSSSCT00000010141	ENSSSCG00000009261	CSN2	8:66915922-66920190	14497	6385.26	6980.42	3705.86	8005.21	5894.69	-0.772002	0.0701373	1
ENSSSCT00000025072	ENSSSCG00000027017	NR1D2	13:10757158-10791285	18.5314	15.7133	14.1122	8.02584	11.7937	10.0511	-0.73118	0.0702837	1
ENSSSCT00000022979	ENSSSCG00000029570	PXDN	3:132306432-132362841	0.918447	4.71724	0.439262	4.53241	5.56719	5.86048	1.31643	0.070399	1
ENSSSCT00000045589	ENSSSCG00000022300	MAT2A	3:59218687-59225298	7.48362	12.9496	7.08492	14.8922	16.1217	15.5809	0.723991	0.0705226	1
ENSSSCT00000033168	ENSSSCG00000022659	CLTC	12:35848534-36065956	13.366	22.6613	14.661	28.8573	24.158	26.3195	0.618261	0.0705283	1
ENSSSCT00000018192	ENSSSCG00000016711	-	18:46193139-46216449	15.3607	15.7292	13.9482	7.058	10.6686	9.42053	-0.761395	0.070621	1
ENSSSCT00000001540	ENSSSCG00000001409	PRRC2A	7:23742342-23755885	1.51609	3.193	2.96047	6.71699	6.30351	6.56151	1.28054	0.0715328	1
ENSSSCT00000012267	ENSSSCG00000011201	SATB1	13:5317828-5392984	2.1678	3.21858	2.09309	6.78692	5.89105	6.42234	1.27957	0.0715457	1
ENSSSCT00000044266	ENSSSCG00000016570	TSPAN33	18:19493068-19514377	5.96978	7.48206	8.28894	3.33349	3.58861	3.65109	-1.04851	0.0719035	1
ENSSSCT00000022173	ENSSSCG00000020578	RF00424	12:4526636-4526824	208.187	275.227	345.755	214.063	214.153	208.289	-0.417654	0.0719858	1
ENSSSCT00000040484	ENSSSCG00000038364	-	2:1346904-1352948	21.2476	26.07	24.1629	15.2559	17.7166	15.1562	-0.602243	0.0723592	1
ENSSSCT00000022034	ENSSSCG00000020439	RF00009	7:78551526-78551853	37546.5	54097.9	68021	35360.3	45366.3	40776.5	-0.432985	0.0724099	1
ENSSSCT00000010860	ENSSSCG00000009910	RNF10	14:40481238-40522006	5.56212	8.88809	7.4618	14.8759	11.6105	13.3733	0.82345	0.0737197	1
ENSSSCT00000010002	ENSSSCG00000009134	EGF	8:112235093-112331428	7.9497	2.54355	4.90293	1.00172	3.1034	1.75448	-1.38859	0.0737276	1
ENSSSCT00000031794	ENSSSCG00000025675	EEF2	2:74746451-74775396	181.938	259.674	183.881	252.089	270.515	261.233	0.299039	0.0739411	1
ENSSSCT00000058692	ENSSSCG00000025652	CDH1	6:17870615-18155990	33.7168	52.2143	44.5363	57.6153	61.3609	60.6011	0.430972	0.0740203	1
ENSSSCT00000028532	ENSSSCG00000039544	-	14:80473927-80481209	504.601	467.128	416.177	378.157	370.221	376.143	-0.351249	0.0742762	1
ENSSSCT00000063701	ENSSSCG00000034595	-	7:20789768-20882693	14.9534	6.10544	11.0879	6.71254	5.48505	4.69616	-0.967773	0.0743381	1
ENSSSCT00000018113	ENSSSCG00000016635	CAV2	18:29695388-29726115	12.1172	8.82482	13.4489	5.49449	7.2673	6.54896	-0.865223	0.0746842	1
ENSSSCT00000030101	ENSSSCG00000016959	MARVELD2	16:47478022-47563022	0.308168	0.672485	1.33576	2.60028	3.96567	3.06078	1.86203	0.0752021	1
ENSSSCT00000049112	ENSSSCG00000001033	SLC35B3	7:5581755-5606551	0.649996	1.29992	0.191709	2.42185	3.57876	2.83588	1.84221	0.0752495	1
ENSSSCT00000042711	ENSSSCG00000033491	RF02271	6:85842563-86131721	0	6.67196	31.8315	5.33364	0	5.63448	-1.79833	0.075291	1
ENSSSCT00000016326	ENSSSCG00000014965	ENDOD1	9:27134052-27163255	2.71223	7.10968	2.80812	10.9829	5.98132	8.43808	0.96618	0.0758345	1
ENSSSCT00000042940	ENSSSCG00000034510	ORAI1	14:31011895-31028223	28.1721	20.784	28.5245	13.695	21.2132	17.1598	-0.623379	0.0761096	1
ENSSSCT00000021783	ENSSSCG00000020188	RF00090	2:140884168-141231658	71.3436	77.2206	44.2024	49.1988	29.7602	51.9608	-0.585229	0.0761806	1
ENSSSCT00000043466	ENSSSCG00000038867	PPM1K	8:130748241-130772930	19.1159	5.90106	7.0014	4.9859	6.0286	5.31939	-1.02762	0.076665	1
ENSSSCT00000049336	ENSSSCG00000038594	SDC4	17:47646932-47670461	13.3111	41.4682	16.651	44.1387	31.0333	37.3447	0.663529	0.0767358	1
ENSSSCT00000024561	ENSSSCG00000022926	RF00092	13:121396116-121396248	72.1364	58.1215	222.434	80.7571	55.679	60.7405	-0.895746	0.0768014	1
ENSSSCT00000048011	ENSSSCG00000033241	-	15:16887761-16893076	3.8572	3.19909	10.1032	13.5227	10.8887	9.51345	0.929586	0.0768348	1
ENSSSCT00000026941	ENSSSCG00000023304	SRRM2	3:39275287-39297969	4.17733	4.6539	6.01571	9.2569	10.2095	9.64059	0.918499	0.0768674	1
ENSSSCT00000004323	ENSSSCG00000003908	TSPAN1	6:165212834-165230217	16.4539	33.831	19.4649	12.0611	17.5663	14.9595	-0.662742	0.0768822	1
ENSSSCT00000004165	ENSSSCG00000003763	IFI44	6:134100933-134680050	9.48352	5.40011	3.46344	2.83014	2.68699	2.6117	-1.1808	0.0770528	1
ENSSSCT00000005998	ENSSSCG00000005453	TXN	1:251248604-251284933	2.76606	2.20137	6.11765	16.1671	1.87743	8.20848	1.19284	0.0773642	1
ENSSSCT00000022990	ENSSSCG00000036080	HIST1H2AB	7:20729996-20730389	21.3771	17.2261	16.531	15.2214	8.34185	10.8911	-0.711761	0.0775108	1
ENSSSCT00000056178	ENSSSCG00000038868	GPR107	1:270190304-270255608	0.274606	0.00179146	0.74747	2.5008	2.13191	2.84845	2.46035	0.0778441	1
ENSSSCT00000026024	ENSSSCG00000027529	BIRC3	9:33003016-33063418	12.4801	16.6692	5.20036	20.2366	18.1789	18.5629	0.698229	0.0780479	1
ENSSSCT00000038799	ENSSSCG00000035842	SUMO1	15:105681061-105850183	23.9371	22.8705	23.8288	17.6536	14.4042	15.821	-0.596048	0.0782	1
ENSSSCT00000028089	ENSSSCG00000025486	MDH2	3:10118774-10205233	4.11868	9.72269	6.45541	12.6728	11.19	12.1075	0.788655	0.0782704	1
ENSSSCT00000039469	ENSSSCG00000002443	TC2N	7:113337824-113392337	15.8111	14.9376	14.2293	4.93412	13.6594	9.4418	-0.71966	0.079031	1
ENSSSCT00000047823	ENSSSCG00000027013	-	2:61768422-62070952	4.43212	5.20607	4.5375	1.91142	1.68425	1.90267	-1.34149	0.0791313	1
ENSSSCT00000005226	ENSSSCG00000004730	TMEM87A	1:129098418-129142150	19.2987	13.0313	15.9933	9.42599	11.124	10.2591	-0.690897	0.0791892	1
ENSSSCT00000016163	ENSSSCG00000014812	-	9:6785302-6790463	40.5821	36.8211	56.7903	36.6791	24.8758	31.6935	-0.567389	0.0792257	1
ENSSSCT00000000674	ENSSSCG00000000629	-	5:61092027-61098091	1.37798	1.6395	1.45651	4.94604	4.35989	4.44486	1.51114	0.0793958	1
ENSSSCT00000027336	ENSSSCG00000027525	DHCR24	6:157483687-157556951	5.00073	4.47122	3.38277	7.82018	9.68999	8.63031	0.967097	0.0800509	1
ENSSSCT00000031007	ENSSSCG00000021208	SELENOP	16:27537883-27590024	64.181	34.6211	50.96	34.6664	34.5292	34.6327	-0.595993	0.0800771	1
ENSSSCT00000017505	ENSSSCG00000016077	HSPD1	15:100868474-101373878	11.054	17.4552	13.1696	22.9631	20.7212	21.6208	0.615121	0.0805756	1
ENSSSCT00000005138	ENSSSCG00000004653	SECISBP2L	1:122633907-122689098	21.6535	23.7093	18.4873	12.1932	15.8119	14.2671	-0.627821	0.0807824	1
ENSSSCT00000046854	ENSSSCG00000010877	HNRNPU	10:17471913-17497130	7.22463	12.9015	8.9719	17.7135	14.3427	16.3684	0.701298	0.0814701	1
ENSSSCT00000028767	ENSSSCG00000027161	PIP5K1B	1:222038285-222379213	7.12087	3.44859	2.89827	1.62066	2.11984	1.64087	-1.30772	0.082186	1
ENSSSCT00000020280	ENSSSCG00000018685	RF00263	2:59888430-59928248	89.1495	107.566	180.054	42.6898	128.834	67.4645	-0.723144	0.082332	1
ENSSSCT00000040833	ENSSSCG00000007465	B4GALT5	17:51257908-51334246	2.96929	4.76797	3.20628	8.30171	6.80634	7.64188	1.00116	0.0826148	1
ENSSSCT00000024203	ENSSSCG00000027669	-	15:119952798-119998645	2.72276	4.79902	3.80767	8.61505	7.0052	7.52405	0.977384	0.0826248	1
ENSSSCT00000051592	ENSSSCG00000037003	-	13:32445014-32612713	7.32252	3.3279	2.51691	1.70272	2.05595	1.19802	-1.38724	0.0831998	1
ENSSSCT00000012181	ENSSSCG00000011129	ITIH5	10:63688422-63764565	1.69117	3.99957	1.68036	5.44464	5.88532	5.57728	1.12921	0.0835477	1
ENSSSCT00000032039	ENSSSCG00000027144	LMNTD1	5:47728987-48305846	4.14163	7.2665	5.28003	2.93311	2.02332	2.18928	-1.21031	0.0835643	1
ENSSSCT00000005502	ENSSSCG00000004983	-	1:169777106-169868351	8.53894	6.35991	7.9353	3.02225	4.40267	3.92693	-1.02587	0.0837147	1
ENSSSCT00000010546	ENSSSCG00000009620	BMP1	14:6443922-6489061	1.9937	3.00135	2.34917	6.71227	4.45865	5.65295	1.12609	0.083829	1
ENSSSCT00000006672	ENSSSCG00000006081	RPL30	4:38676733-38720780	116.327	126.852	105.944	89.8373	98.7649	94.3162	-0.342175	0.0840076	1
ENSSSCT00000014519	ENSSSCG00000013294	LDLRAD3	2:24877223-25155336	2.29397	5.79835	2.72638	9.12301	6.68223	7.70122	1.06807	0.0840272	1
ENSSSCT00000018595	ENSSSCG00000035676	G3BP1	16:71236095-71276084	4.30131	9.35725	4.63071	12.9048	9.33252	11.0044	0.825486	0.084279	1
ENSSSCT00000065734	ENSSSCG00000034749	-	1:260995665-261280867	3.11583	1.64711	3.58354	6.7648	6.58281	6.57671	1.18171	0.084494	1
ENSSSCT00000002723	ENSSSCG00000002452	LGMN	7:114035382-114541592	14.2485	24.7235	12.761	30.1941	22.0942	27.2044	0.59675	0.0848515	1
ENSSSCT00000023408	ENSSSCG00000017783	-	12:45223578-45427726	3.74714	6.74505	5.62947	10.2673	9.84944	9.87411	0.850414	0.0848574	1
ENSSSCT00000036364	ENSSSCG00000016692	TAX1BP1	18:44487996-44910731	35.0794	37.8027	39.4708	20.177	33.8771	27.6358	-0.50202	0.0851759	1
ENSSSCT00000016021	ENSSSCG00000014670	TRIM5	9:4155972-4170345	13.1587	10.4177	8.38875	7.108	5.4118	5.93697	-0.819021	0.0852361	1
ENSSSCT00000024912	ENSSSCG00000029066	-	10:68300597-68539280	20.5729	13.4316	11.311	20.9137	29.3196	24.4811	0.666449	0.0852928	1
ENSSSCT00000002508	ENSSSCG00000002252	ARRDC4	7:81656765-81669590	1.79377	7.72178	2.21094	8.22996	7.06982	7.64818	0.926433	0.0865004	1
ENSSSCT00000053076	ENSSSCG00000036556	IL10RB	13:196766081-196884929	4.08899	9.19426	4.99381	13.9059	8.44478	11.1682	0.839782	0.0865518	1
ENSSSCT00000040898	ENSSSCG00000003654	MACF1	6:95150835-95304767	5.72191	20.8838	18.2187	4.53476	13.7082	6.17388	-0.887492	0.0868809	1
ENSSSCT00000066075	ENSSSCG00000037815	ZC3H12A	6:93541333-93551193	1.1827	3.93652	2.02695	8.05522	3.21327	5.66008	1.1792	0.0868962	1
ENSSSCT00000056041	ENSSSCG00000040316	RF00004	12:19681467-19681658	4432.2	2114.08	1923.93	1903.91	1916.74	1888.8	-0.656956	0.0872502	1
ENSSSCT00000051313	ENSSSCG00000032737	RF00004	12:19671183-19671374	4447.49	2118.19	1922.47	1906.26	1910.47	1901.46	-0.657818	0.0875402	1
ENSSSCT00000061453	ENSSSCG00000004570	TPM1	1:108985777-109019044	0.924043	5.17614	1.31472	7.72233	3.61894	5.96229	1.16327	0.0876854	1
ENSSSCT00000053319	ENSSSCG00000036379	-	3:21638531-21650281	1.8523	27.299	2.77049	16.3185	26.2365	21.5251	1.05305	0.0877142	1
ENSSSCT00000056889	ENSSSCG00000004713	TGM5	1:128193606-128216866	2.43404	12.3819	3.99051	15.6499	8.5348	10.2346	0.856251	0.0885871	1
ENSSSCT00000040522	ENSSSCG00000000190	TUBA1B	5:15150223-15270100	4.83853	23.5962	5.40891	24.6824	15.0869	18.9063	0.81135	0.0890899	1
ENSSSCT00000045760	ENSSSCG00000034617	-	3:85948549-85992911	130.161	139.029	114.493	100.648	108.115	103.826	-0.335049	0.089215	1
ENSSSCT00000046003	ENSSSCG00000031292	-	12:39387675-39392112	4.56173	6.40993	11.4511	3.64015	5.12743	2.56098	-0.998762	0.0893895	1
ENSSSCT00000019679	ENSSSCG00000018084	ND3	MT:10652-10998	112.102	143.707	74.3006	141.479	158.108	148.766	0.413408	0.08981	1
ENSSSCT00000062693	ENSSSCG00000032367	CEBPD	4:79872420-80190797	18.125	33.1275	16.9964	35.8544	30.5385	33.7228	0.53194	0.090044	1
ENSSSCT00000007115	ENSSSCG00000006496	LMNA	4:93897686-93949802	4.58088	9.74928	4.35808	12.1139	11.0053	11.6335	0.856934	0.0902033	1
ENSSSCT00000052541	ENSSSCG00000009407	ESD	11:20651789-20673205	31.4393	40.9776	29.778	18.2123	30.9414	24.2404	-0.511327	0.0906138	1
ENSSSCT00000014604	ENSSSCG00000013369	-	2:40961464-40965463	5414.44	423.842	271.679	914.519	727.286	814.95	-1.4772	0.090868	1
ENSSSCT00000004329	ENSSSCG00000003914	-	6:165809752-165865690	21.694	59.501	21.6974	64.1126	40.8991	53.1843	0.636683	0.0910504	1
ENSSSCT00000015311	ENSSSCG00000014016	SQSTM1	2:78730721-78802256	80.6196	160.611	90.1621	154.247	138.288	151.129	0.415479	0.0910725	1
ENSSSCT00000042794	ENSSSCG00000037697	MGP	5:57664913-57670632	35.8707	351.628	31.7252	433.051	169.992	299.564	1.22859	0.0911774	1
ENSSSCT00000000756	ENSSSCG00000000694	GAPDH	5:64106097-64133991	40.7052	56.6527	38.248	65.2309	57.0915	61.323	0.410487	0.0913385	1
ENSSSCT00000017655	ENSSSCG00000016214	STK16	15:121283403-121293915	3.27953	4.34197	4.22696	1.09553	1.96829	1.32498	-1.39214	0.0917608	1
ENSSSCT00000055399	ENSSSCG00000017835	CLUH	12:48614786-48763337	0.733907	1.74909	1.20661	3.7638	3.99338	4.06753	1.55561	0.0918303	1
ENSSSCT00000061261	ENSSSCG00000004730	TMEM87A	1:129098418-129142150	10.2276	6.6132	12.8454	4.58314	5.87385	5.37516	-0.937479	0.092101	1
ENSSSCT00000041982	ENSSSCG00000009859	TESC	14:35381820-35614354	8.44486	8.0031	9.77688	6.63378	3.14751	4.1613	-0.928812	0.0921232	1
ENSSSCT00000007008	ENSSSCG00000006395	-	4:90566266-90574761	13.6701	41.4073	21.3992	42.6425	33.8412	37.6934	0.576831	0.0923659	1
ENSSSCT00000018282	ENSSSCG00000016794	MYO10	16:5908497-6145542	1.24339	1.89444	1.13314	5.31212	2.73191	4.03425	1.3939	0.0924516	1
ENSSSCT00000046741	ENSSSCG00000011274	CTNNB1	13:25159602-25208313	29.3059	52.576	26.1109	57.8914	43.9316	51.9469	0.496928	0.0925332	1
ENSSSCT00000026100	ENSSSCG00000023273	SH3YL1	3:132661684-132730999	9.44644	12.0583	9.29012	6.33459	5.39467	5.71743	-0.83831	0.0925655	1
ENSSSCT00000042865	ENSSSCG00000033001	FZD8	10:58094688-58096769	1.02182	2.10891	1.16381	5.15447	2.46642	4.03697	1.33813	0.0926107	1
ENSSSCT00000057478	ENSSSCG00000017403	STAT3	12:20407188-20574353	10.3099	18.4537	11.147	23.9592	18.1448	20.976	0.63277	0.0927237	1
ENSSSCT00000052144	ENSSSCG00000016233	SERPINE2	15:125671819-125816215	0.933408	0.779387	2.10593	5.7094	2.57208	4.11084	1.57548	0.0930838	1
ENSSSCT00000035108	ENSSSCG00000005976	NDUFB9	4:14933330-15196922	57.5892	55.5832	48.0742	42.2495	38.7154	41.3519	-0.437893	0.0932094	1
ENSSSCT00000034056	ENSSSCG00000016657	AOAH	18:37377923-37599931	0.0793956	3.75072	0.584273	4.61296	3.30711	3.95279	1.33275	0.0933753	1
ENSSSCT00000026666	ENSSSCG00000028485	YBX1	6:168716726-168736488	47.3953	81.3223	52.1156	89.0035	73.6824	80.3232	0.409607	0.0934125	1
ENSSSCT00000019021	ENSSSCG00000017472	IGFBP4	12:21962638-21980945	2.92422	5.61146	3.67464	9.05188	7.30357	7.86951	0.938804	0.0935122	1
ENSSSCT00000033683	ENSSSCG00000012597	PLS3	X:94885071-94972095	1.63112	6.50322	5.6644	10.7541	7.74561	8.5219	0.926736	0.0935326	1
ENSSSCT00000051459	ENSSSCG00000035483	-	AEMK02000566.1:37126-41401	14.9531	0.977822	15.2791	4.2521	5.67806	5.08015	-1.13524	0.094373	1
ENSSSCT00000032274	ENSSSCG00000020864	VDR	5:78203845-78267321	4.71568	6.81666	2.47767	11.5357	6.64905	9.00163	0.9124	0.0944517	1
ENSSSCT00000008903	ENSSSCG00000008127	SNRNP200	3:46929050-47019574	5.3344	7.84163	6.38269	12.4089	11.2274	11.7512	0.81258	0.0947836	1
ENSSSCT00000045967	ENSSSCG00000032985	GOT2	6:20407199-20432356	10.3805	7.62004	6.16957	15.478	12.4539	14.1019	0.751347	0.0955853	1
ENSSSCT00000014850	ENSSSCG00000013596	-	2:70941159-70974161	31.9418	26.6566	29.1264	20.3374	21.4263	21.081	-0.523835	0.095597	1
ENSSSCT00000014853	ENSSSCG00000013599	ANGPTL4	2:70905764-70913026	5.64639	8.80964	12.7986	15.1524	16.1865	15.5268	0.739796	0.0956312	1
ENSSSCT00000007085	ENSSSCG00000006468	HDGF	4:93341789-93352803	2.37432	4.98264	2.84889	7.53402	6.86669	7.26966	1.03067	0.0964172	1
ENSSSCT00000039614	ENSSSCG00000040629	IL34	6:13588786-13791246	1.8827	7.76081	3.08027	9.17002	7.35931	8.2173	0.918609	0.0967631	1
ENSSSCT00000054776	ENSSSCG00000011075	KIAA1217	10:50706711-51205621	2.54966	5.2719	2.56573	7.50395	6.37929	7.2245	0.96961	0.0968092	1
ENSSSCT00000048468	ENSSSCG00000033673	SLC25A6	AEMK02000569.1:792980-820567	132.126	182.078	145.692	198.165	185.666	191.267	0.295038	0.0969781	1
ENSSSCT00000066015	ENSSSCG00000000456	SLC16A7	5:24712655-24877213	1.88576	5.57857	2.66687	7.30298	6.92046	6.85845	1.00402	0.0971837	1
ENSSSCT00000059795	ENSSSCG00000036723	EMP1	5:59244701-59268025	16.0545	35.3533	37.0545	41.6252	43.9898	42.5537	0.509565	0.0973202	1
ENSSSCT00000029137	ENSSSCG00000027466	PCOLCE	3:8523448-8528758	16.5622	9.21926	13.1128	10.241	5.3647	7.94256	-0.762285	0.0973484	1
ENSSSCT00000066399	ENSSSCG00000036639	STOM	1:261377865-261408229	3.75344	8.27551	12.9324	21.9078	8.11904	15.0547	0.824903	0.0974293	1
ENSSSCT00000029086	ENSSSCG00000020813	FAM20C	3:164187-202150	1.64282	2.41906	2.31924	5.43969	4.65811	4.99855	1.16416	0.0975542	1
ENSSSCT00000001722	ENSSSCG00000001544	TEAD3	7:31337889-31351452	1.50358	3.00392	1.9691	5.71928	4.79071	5.05779	1.18909	0.0976089	1
ENSSSCT00000041516	ENSSSCG00000015273	ATP2B4	9:64336348-64445666	1.37924	2.75407	1.71177	5.64519	4.58245	4.99632	1.29727	0.0977702	1
ENSSSCT00000047716	ENSSSCG00000017047	CLINT1	16:65497231-65555313	8.45106	6.40303	5.45124	2.77392	3.80028	3.54256	-1.01833	0.0980328	1
ENSSSCT00000040199	ENSSSCG00000038447	RF01295	13:100185024-100253051	802.865	1322.15	1077.31	1307.83	1315.92	1312.46	0.278759	0.0980545	1
ENSSSCT00000044271	ENSSSCG00000013405	EIF4G2	2:48667693-48679368	20.7275	51.1771	26.2	44.6963	47.7062	47.7186	0.503692	0.0981643	1
ENSSSCT00000027684	ENSSSCG00000004371	CRYBG1	1:72552767-72846866	3.0036	4.14737	2.75322	8.88944	5.02038	7.12253	1.02974	0.0982682	1
ENSSSCT00000015724	ENSSSCG00000014387	-	2:143224083-143270994	1.80844	3.43991	3.21016	6.63447	5.45672	6.18441	1.04815	0.0983878	1
ENSSSCT00000003115	ENSSSCG00000002815	ADGRG1	6:19527449-19570893	0.743072	3.51209	1.91976	6.07578	4.36107	4.86436	1.23326	0.0985213	1
ENSSSCT00000045820	ENSSSCG00000003196	PTOV1	6:54834338-54880807	3.03324	2.22164	2.40726	4.66427	7.09279	6.36384	1.16562	0.0986459	1
ENSSSCT00000053637	ENSSSCG00000022236	FOLR1	9:6745869-6760434	54.9185	59.0595	67.876	54.8391	34.0084	45.2496	-0.473038	0.0988392	1
ENSSSCT00000002741	ENSSSCG00000002469	OTUB2	7:115304814-115326047	1.11005	2.78041	2.29259	6.43821	3.45139	5.04248	1.19545	0.0988516	1
ENSSSCT00000063209	ENSSSCG00000006062	YWHAZ	4:35975507-36010670	2.17562	3.27249	0.389375	5.71443	3.96148	4.97926	1.24666	0.0989395	1
ENSSSCT00000030268	ENSSSCG00000007721	GTF2I	3:11656921-11811423	0.000180591	3.96997	2.42386	5.53332	4.8874	5.21164	1.21743	0.0991708	1
ENSSSCT00000053014	ENSSSCG00000034993	NREP	2:117698187-117879629	2.77545	1.38615	1.41197	5.48898	6.28944	3.03234	1.31611	0.0992269	1
ENSSSCT00000039788	ENSSSCG00000009169	SLC39A8	8:118604958-118685168	6.81251	12.8386	8.57741	19.0353	11.5816	15.5198	0.67919	0.0993199	1
ENSSSCT00000008365	ENSSSCG00000007625	ARPC1B	3:6329805-6355176	6.42294	15.0108	6.91235	17.7391	13.4169	15.6638	0.697661	0.0994051	1
ENSSSCT00000063069	ENSSSCG00000038500	TRIB1	4:14287251-14298100	1.87498	4.05682	2.32749	7.36102	4.51553	6.0112	1.05392	0.099508	1
ENSSSCT00000022150	ENSSSCG00000020555	RF00601	3:10960090-10973081	1223.07	1766.18	2048.88	1968.58	2333.85	2286.76	0.351699	0.100881	1
ENSSSCT00000008939	ENSSSCG00000008162	IL1R1	3:52192908-52234138	5.50087	6.16914	6.01859	9.03558	12.2421	10.8575	0.811885	0.100905	1
ENSSSCT00000063020	ENSSSCG00000005300	VCP	1:235790519-235870050	11.2231	18.8692	13.4779	22.3461	21.9998	22.0998	0.576997	0.101001	1
ENSSSCT00000000833	ENSSSCG00000000769	BID	5:69849001-69875853	13.2292	7.15898	9.66293	5.9383	5.90235	5.89476	-0.795836	0.101415	1
ENSSSCT00000004098	ENSSSCG00000003699	GREB1L	6:106566594-106691127	2.50887	9.06502	6.52782	3.17477	2.38393	2.77289	-1.10793	0.101477	1
ENSSSCT00000003540	ENSSSCG00000003187	FCGRT	6:54581132-54611273	4.88566	1.26196	2.95179	9.02047	7.60787	5.00791	1.17557	0.101492	1
ENSSSCT00000029343	ENSSSCG00000020835	EIF4EBP3	2:142303858-142305716	6.83583	3.36296	7.1231	2.43489	2.94205	2.78797	-1.09495	0.101497	1
ENSSSCT00000006587	ENSSSCG00000006003	MAL2	4:19582574-19637000	23.8202	27.8957	28.1114	19.0657	19.0715	18.8005	-0.520592	0.101735	1
ENSSSCT00000048787	ENSSSCG00000032126	RF00004	12:19725679-19725870	39.3931	88.6256	4.02441	19.9393	19.2802	20.3141	-1.1131	0.101948	1
ENSSSCT00000046514	ENSSSCG00000039324	FLII	12:60469034-60500448	6.49707	12.3195	8.46338	14.5254	14.83	14.9176	0.663396	0.101976	1
ENSSSCT00000038646	ENSSSCG00000000252	KRT8	5:18170353-18180215	16.9083	34.9439	16.6393	32.7763	33.7172	32.8589	0.517359	0.102908	1
ENSSSCT00000048370	ENSSSCG00000030408	DDX58	10:33866113-34001944	14.051	2.24705	3.56559	3.16761	2.94385	3.34077	-1.12072	0.10313	1
ENSSSCT00000027816	ENSSSCG00000032932	MSRB1	3:40017160-40162928	8.15688	13.7673	6.03146	6.4736	3.73369	5.17243	-0.869859	0.103592	1
ENSSSCT00000027316	ENSSSCG00000027573	-	13:34088549-34147370	315.269	318.355	300.022	257.589	273.288	262.53	-0.279374	0.104729	1
ENSSSCT00000039081	ENSSSCG00000034465	LRP10	7:76149306-76158905	13.9932	22.3882	31.9927	4.07463	22.0001	15.1959	-0.774317	0.104789	1
ENSSSCT00000036304	ENSSSCG00000004898	TNFRSF11A	1:159127818-159188088	12.9644	4.7924	8.22374	3.67868	5.61211	4.75216	-0.926445	0.105012	1
ENSSSCT00000005038	ENSSSCG00000004561	HERC1	1:108205793-108403681	18.4566	13.2127	9.14533	7.44005	9.64304	8.73546	-0.698809	0.105523	1
ENSSSCT00000064400	ENSSSCG00000030255	EIF4G1	13:122187459-122250062	0.470331	1.81953	1.22431	3.54476	3.21298	3.22365	1.38431	0.106009	1
ENSSSCT00000001800	ENSSSCG00000001619	FOXP4	7:36741882-36791064	0.638171	1.53434	1.19845	3.88077	2.56875	3.23102	1.3958	0.106165	1
ENSSSCT00000025260	ENSSSCG00000028355	ACTG1	12:1237834-1448042	43.303	129.999	122.419	159.23	132.507	145.501	0.56478	0.106212	1
ENSSSCT00000011666	ENSSSCG00000010665	SHTN1	14:127064396-127175127	9.07096	6.19634	8.70932	3.83955	5.18799	4.59676	-0.841209	0.106227	1
ENSSSCT00000050627	ENSSSCG00000034767	LAMA1	6:100355064-100468454	0.707385	1.13473	1.38042	4.30069	2.48316	3.35597	1.51781	0.106291	1
ENSSSCT00000064732	ENSSSCG00000009680	EXTL3	14:12437505-12883426	0.694476	1.46336	1.16748	4.43823	2.39396	3.32359	1.4805	0.106355	1
ENSSSCT00000029500	ENSSSCG00000024347	-	7:43776378-43804638	1.30518	26.2197	2.61053	19.5137	20.5513	20.1259	1.05584	0.106405	1
ENSSSCT00000039657	ENSSSCG00000010686	BAG3	14:129441210-129533996	0.00014248	2.55419	1.09111	3.47163	3.06236	3.33851	1.32413	0.106434	1
ENSSSCT00000027460	ENSSSCG00000025715	RF00067	9:9618622-9631001	10015.2	14851.1	16736.2	9952.4	12310.4	11342.1	-0.34266	0.106493	1
ENSSSCT00000010618	ENSSSCG00000009683	KIF13B	14:12900032-13100059	17.8921	13.9866	18.7988	9.6321	12.9539	11.0695	-0.631209	0.106625	1
ENSSSCT00000054321	ENSSSCG00000040445	RND3	15:1715229-1734414	4.33183	6.44512	2.64763	10.0333	6.48367	8.27377	0.839863	0.106726	1
ENSSSCT00000065562	ENSSSCG00000020720	MRVI1	2:48783937-48929568	0.550886	1.42168	0.59988	4.83508	2.07748	3.48271	1.84296	0.106816	1
ENSSSCT00000038287	ENSSSCG00000036474	GJB6	11:793279-800046	0.647675	2.32412	0.313683	4.5031	1.97047	3.29059	1.445	0.106996	1
ENSSSCT00000055460	ENSSSCG00000001052	PHACTR1	7:9345448-9675230	0.279885	2.57683	0.264732	4.47657	2.01659	3.29865	1.51673	0.107234	1
ENSSSCT00000046948	ENSSSCG00000015135	SORL1	9:48434914-48653667	0.373288	2.239	0.388233	4.95199	1.85047	3.35813	1.61842	0.107352	1
ENSSSCT00000037096	ENSSSCG00000040651	-	AEMK02000525.1:263071-264331	9.77031	6.33602	16.5609	6.25708	6.8571	6.37408	-0.783291	0.107502	1
ENSSSCT00000041702	ENSSSCG00000038603	-	5:61160148-61163287	13.047	10.9915	7.90195	19.709	15.1481	17.9689	0.683292	0.107882	1
ENSSSCT00000045866	ENSSSCG00000032395	-	AEMK02000489.1:50192-51310	323.349	281.853	412.709	354.219	624.493	485.687	0.455787	0.108057	1
ENSSSCT00000030805	ENSSSCG00000023380	ISCU	14:42216110-42222655	36.1756	28.5402	38.1174	24.0152	26.3742	25.2258	-0.491276	0.108085	1
ENSSSCT00000014849	ENSSSCG00000013595	CERS4	2:71004418-71047932	6.98367	18.3026	17.3687	21.8638	21.6508	21.4729	0.579721	0.108221	1
ENSSSCT00000015585	ENSSSCG00000014264	-	2:133454382-133951406	19.5459	20.7202	22.1164	14.8706	14.188	14.0354	-0.567177	0.108245	1
ENSSSCT00000031121	ENSSSCG00000035442	SLC36A1	16:71469846-71589545	5.71604	7.26958	5.78035	11.4237	11.2716	11.0084	0.799842	0.108487	1
ENSSSCT00000004155	ENSSSCG00000003753	-	6:128637303-128643073	12.4896	21.5233	39.32	56.6819	25.1469	41.6209	0.728069	0.108677	1
ENSSSCT00000062853	ENSSSCG00000035949	FTO	6:31174568-31564906	16.1036	21.9295	18.7626	22.3175	33.3683	27.4687	0.511427	0.108898	1
ENSSSCT00000015669	ENSSSCG00000024189	SIL1	2:140884168-141231658	17.0452	12.4235	17.7273	9.69348	10.6805	9.83489	-0.683226	0.108967	1
ENSSSCT00000041528	ENSSSCG00000040181	ELL	2:59276718-59360246	3.97455	7.66807	4.77409	10.8917	8.38028	9.73056	0.780227	0.108973	1
ENSSSCT00000052790	ENSSSCG00000037051	RF00015	14:40286511-40286652	117581	127205	136184	108280	111132	111138	-0.248665	0.109019	1
ENSSSCT00000031995	ENSSSCG00000027407	MYH14	6:55110525-55200751	2.41223	4.38437	4.2327	7.78667	6.63407	7.56945	0.941434	0.109082	1
ENSSSCT00000045327	ENSSSCG00000017783	-	12:45223578-45427726	2.34508	5.14371	3.92956	7.84417	6.73391	7.30253	0.887705	0.109152	1
ENSSSCT00000032273	ENSSSCG00000028527	-	AEMK02000423.1:2023-20065	2.35123	5.57376	3.62283	7.912	6.92577	7.46112	0.899734	0.109209	1
ENSSSCT00000064532	ENSSSCG00000037918	ADIRF	14:87928819-87930854	3.40246	10.5631	11.9849	14.4057	16.6529	12.2385	0.703105	0.109293	1
ENSSSCT00000054410	ENSSSCG00000033694	MRPL41	AEMK02000682.1:440486-440894	28.4039	35.5169	41.2311	24.2359	26.932	25.614	-0.488779	0.109394	1
ENSSSCT00000046844	ENSSSCG00000002051	ABHD4	7:76397083-76431923	3.15772	7.90904	4.87026	10.9007	8.84721	9.9869	0.859129	0.109559	1
ENSSSCT00000019628	ENSSSCG00000018033	-	12:59171404-59172094	327.703	499.182	450.671	331.783	390.115	356.643	-0.272622	0.109911	1
ENSSSCT00000037498	ENSSSCG00000040439	TMED5	4:124009702-124030789	5.21219	8.98744	4.38055	10.5334	11.9773	11.322	0.82287	0.110055	1
ENSSSCT00000009562	ENSSSCG00000008740	FBXL5	8:10915397-10987372	19.7085	23.2124	20.1079	12.6123	16.406	14.5078	-0.566554	0.110361	1
ENSSSCT00000019143	ENSSSCG00000017584	PPP1R9B	12:26320716-26336562	3.31406	7.9017	4.42462	11.3837	8.23282	10.0542	0.883407	0.110579	1
ENSSSCT00000044794	ENSSSCG00000039804	-	AEMK02000566.1:52702-57451	29.569	19.1387	57.0832	18.3229	25.9549	23.991	-0.700432	0.110767	1
ENSSSCT00000062702	ENSSSCG00000040779	-	13:206203135-206231345	9.03455	6.20563	6.53394	3.57797	4.06339	3.79495	-0.947854	0.110844	1
ENSSSCT00000062882	ENSSSCG00000029230	ECM1	4:98615740-98635248	1.41629	5.42086	4.0586	5.66155	9.02892	7.6464	0.981707	0.110848	1
ENSSSCT00000027450	ENSSSCG00000035007	RPL17-C18orf32	1:99043218-99049352	197.89	212.512	183.056	160.035	174.102	167.701	-0.282472	0.111123	1
ENSSSCT00000012657	ENSSSCG00000011565	-	13:66315549-66324827	36.0734	50.6558	41.3219	31.0544	34.1071	32.4338	-0.421486	0.111473	1
ENSSSCT00000000917	ENSSSCG00000000843	TXNRD1	5:80170333-80236277	9.88075	24.6984	4.95034	19.683	23.0021	21.281	0.683775	0.111627	1
ENSSSCT00000008079	ENSSSCG00000007381	YWHAB	17:47297629-47319758	7.9751	13.0857	7.11342	16.9104	12.9337	15.2896	0.647308	0.112023	1
ENSSSCT00000029493	ENSSSCG00000029781	SELENOM	14:47902863-47905440	20.5757	22.3417	20.5246	12.3491	17.6519	14.2464	-0.555034	0.112326	1
ENSSSCT00000033135	ENSSSCG00000035443	-	14:48752437-48765031	14.7683	0.00222647	2.01652	0.689821	1.76505	3.71673	-1.52122	0.112382	1
ENSSSCT00000060805	ENSSSCG00000016033	GULP1	15:92988350-93254389	12.936	9.83864	9.99794	6.58914	6.16403	6.4854	-0.797956	0.112615	1
ENSSSCT00000011439	ENSSSCG00000010452	IFIT1	14:101123408-101267659	13.9208	8.30743	5.56337	4.47048	5.70418	4.83061	-0.919823	0.112754	1
ENSSSCT00000018173	ENSSSCG00000016692	TAX1BP1	18:44487996-44910731	41.8799	45.6631	45.7993	27.2043	40.6161	33.9208	-0.43154	0.11318	1
ENSSSCT00000041659	ENSSSCG00000037821	RGS5	4:87286909-87344289	14.8636	16.9788	10.7299	21.0134	22.5827	21.7117	0.579317	0.113491	1
ENSSSCT00000044222	ENSSSCG00000038081	AGPAT3	13:206803230-206911936	7.83249	20.7579	12.129	21.7265	18.6006	21.2745	0.57562	0.113603	1
ENSSSCT00000023556	ENSSSCG00000029502	NAXD	11:77210242-77230686	21.173	30.8594	32.8172	41.4097	37.9954	39.7386	0.457178	0.113957	1
ENSSSCT00000056665	ENSSSCG00000028827	PARVA	2:46839484-47028078	1.81767	4.95768	2.60127	7.13866	5.89117	5.96364	0.963545	0.114018	1
ENSSSCT00000023105	ENSSSCG00000006538	CKS1B	4:94803396-94832084	8.10697	8.51773	8.68683	4.57471	5.2129	4.56003	-0.839051	0.114075	1
ENSSSCT00000051843	ENSSSCG00000038880	RPL23	12:23279964-23290204	172.209	159.708	143.62	126.116	133.986	131.735	-0.326345	0.114529	1
ENSSSCT00000010596	ENSSSCG00000009664	PTK2B	14:11065210-11205513	4.14519	3.83168	5.68881	8.24436	8.81304	9.56619	0.906901	0.114718	1
ENSSSCT00000003544	ENSSSCG00000003189	PRMT1	6:54718842-54749248	4.03979	6.86681	3.50052	9.68675	8.20642	8.73429	0.841252	0.115047	1
ENSSSCT00000019363	ENSSSCG00000017791	SSH2	12:45823001-45888093	1.06209	2.74415	1.42405	5.01332	4.03753	4.4466	1.27916	0.115084	1
ENSSSCT00000025341	ENSSSCG00000023732	KLHDC7A	6:77023864-77027234	2.52173	3.21483	2.72893	8.22372	4.48821	6.2995	1.10332	0.115119	1
ENSSSCT00000035327	ENSSSCG00000040183	CDK6	9:72518099-72765558	9.16417	7.77305	8.90924	4.34284	4.91933	4.53299	-0.926953	0.115187	1
ENSSSCT00000052253	ENSSSCG00000004759	SPINT1	1:130458909-130516487	2.51853	6.52379	5.09487	7.76937	10.0629	8.79447	0.866438	0.115219	1
ENSSSCT00000056302	ENSSSCG00000027013	-	2:61768422-62070952	5.04257	4.06339	3.84226	0.989905	2.38828	1.75689	-1.31082	0.115392	1
ENSSSCT00000044847	ENSSSCG00000008987	-	8:72686095-72719049	1.65461	4.32915	2.86338	4.50679	9.20082	5.70019	1.06945	0.115467	1
ENSSSCT00000006834	ENSSSCG00000006237	SDCBP	4:74236423-74338428	24.1175	68.3951	31.9846	68.3363	50.127	60.6653	0.534933	0.115508	1
ENSSSCT00000039893	ENSSSCG00000035442	SLC36A1	16:71469846-71589545	2.15401	2.85658	2.3581	5.3999	5.03561	5.33817	1.02859	0.115661	1
ENSSSCT00000050309	ENSSSCG00000023792	-	6:54288366-54308064	8.65085	16.1758	13.7468	15.9526	23.5951	20.2924	0.597448	0.115669	1
ENSSSCT00000003720	ENSSSCG00000003351	MMP23B	6:63801964-63804238	4.84476	3.09154	4.68049	1.44876	1.94475	1.63341	-1.30455	0.115691	1
ENSSSCT00000060131	ENSSSCG00000032861	NUAK1	5:14102010-14177584	1.04193	2.44886	1.11663	5.68427	3.26458	4.29849	1.42394	0.115825	1
ENSSSCT00000000011	ENSSSCG00000000010	FBLN1	5:3838210-3927217	1.32835	2.80585	2.45203	5.32149	5.63147	5.18149	1.21522	0.115862	1
ENSSSCT00000044053	ENSSSCG00000033189	FAM107A	13:40276898-40308008	5.51077	4.99559	5.23443	1.72602	3.13941	2.52969	-1.08945	0.116081	1
ENSSSCT00000047896	ENSSSCG00000031154	ACKR2	13:26306084-26329495	1.03317	3.24541	1.17658	5.75846	3.03447	4.43245	1.19685	0.116212	1
ENSSSCT00000014506	ENSSSCG00000013282	ACCS	2:18248627-18267691	1.37294	3.73759	2.01358	5.65635	4.8248	5.41919	1.09018	0.116242	1
ENSSSCT00000055912	ENSSSCG00000008043	TRAF7	3:39810107-39828514	5.95765	10.2078	7.17389	12.7476	12.9962	12.6586	0.680263	0.116343	1
ENSSSCT00000050201	ENSSSCG00000017198	ACOX1	12:5430942-5481909	4.68108	10.7741	6.27032	15.1642	10.6033	11.2195	0.735553	0.116345	1
ENSSSCT00000054084	ENSSSCG00000036956	SOCS3	12:3643928-3647009	0.802564	2.6975	1.52617	6.13326	2.89011	4.51067	1.339	0.116418	1
ENSSSCT00000052036	ENSSSCG00000002368	LTBP2	7:97746109-97852479	0.926283	2.96009	0.862995	5.67667	2.8096	4.13849	1.31811	0.116548	1
ENSSSCT00000042589	ENSSSCG00000017419	-	12:20726022-20766478	5.82849	5.57297	4.17227	2.8436	1.43333	2.36742	-1.21747	0.116608	1
ENSSSCT00000038403	ENSSSCG00000032591	-	2:123429-161421	22.7734	11.7707	12.4512	8.8196	11.4022	10.1571	-0.68136	0.116625	1
ENSSSCT00000044502	ENSSSCG00000011521	PDZRN3	13:54659588-54707478	1.79407	4.40457	1.29234	5.47337	4.96202	5.56059	1.0306	0.116633	1
ENSSSCT00000064096	ENSSSCG00000027529	BIRC3	9:33003016-33063418	2.41763	2.99574	1.9454	6.69698	4.01317	5.55139	1.07522	0.116709	1
ENSSSCT00000029351	ENSSSCG00000007355	TOP1	17:43710289-43799696	4.86974	7.41402	4.94856	10.8709	9.35153	10.0092	0.768155	0.11694	1
ENSSSCT00000031065	ENSSSCG00000025170	STX19	13:165828076-165910937	8.96602	6.73973	9.45164	3.62337	5.98301	4.91483	-0.819816	0.117027	1
ENSSSCT00000043526	ENSSSCG00000002013	DHRS4	7:75223074-75255701	8.57802	6.51882	10.1724	4.20182	5.43904	4.70962	-0.842096	0.117229	1
ENSSSCT00000050781	ENSSSCG00000001892	SCAMP2	7:58672197-58699142	5.49755	7.82305	6.05863	12.3746	10.7691	11.3236	0.788191	0.117372	1
ENSSSCT00000024166	ENSSSCG00000026044	FDFT1	14:14967272-15104179	8.78135	6.9079	9.91667	2.9358	6.46405	4.58499	-0.898566	0.118113	1
ENSSSCT00000015750	ENSSSCG00000014411	LARS	2:147480335-147547298	6.59549	7.97533	4.43726	0.100665	5.35166	4.11292	-1.00002	0.118771	1
ENSSSCT00000021539	ENSSSCG00000019944	RF01291	2:48667693-48679368	3100.2	4888.06	5149.58	3548.47	3444.74	3663.24	-0.327067	0.118787	1
ENSSSCT00000032102	ENSSSCG00000030567	SSR3	13:95981786-96390190	25.4837	18.432	21.5055	13.9924	16.3803	15.422	-0.55952	0.119012	1
ENSSSCT00000001092	ENSSSCG00000001000	ECI2	7:2417806-2446259	5.05512	7.6701	4.4026	11.9244	8.23861	10.1106	0.780701	0.119332	1
ENSSSCT00000035929	ENSSSCG00000001727	TNFRSF21	7:42020226-42091516	4.94352	7.38254	5.02031	12.1686	7.74254	9.93068	0.742146	0.119826	1
ENSSSCT00000012504	ENSSSCG00000011424	TEX264	13:33892566-33924176	22.7673	24.0134	34.6234	14.6803	23.7809	19.9706	-0.522114	0.12007	1
ENSSSCT00000001529	ENSSSCG00000001400	DDX39B	7:23654599-23685087	8.33809	10.613	7.63653	13.1888	15.1987	14.792	0.658734	0.120822	1
ENSSSCT00000024601	ENSSSCG00000028978	CAD	3:111887293-111914302	0.420392	1.42365	0.66534	2.81193	2.8614	2.82919	1.59319	0.121038	1
ENSSSCT00000046549	ENSSSCG00000014031	HNRNPAB	2:80141833-80194169	5.64357	9.66811	4.44617	12.9108	10.0298	10.9289	0.740667	0.121058	1
ENSSSCT00000043790	ENSSSCG00000034039	SLC11A2	AEMK02000258.1:341442-380519	0.426098	0.76845	0.997562	2.64315	2.93452	2.48011	1.68543	0.12109	1
ENSSSCT00000000036	ENSSSCG00000000034	TTLL12	5:5701531-5718999	5.27296	10.7248	6.81128	14.6867	10.6385	12.5901	0.699561	0.12114	1
ENSSSCT00000049034	ENSSSCG00000008550	SLC5A6	3:111914707-111983920	0.292218	1.33061	0.587119	2.19362	2.92558	2.59972	1.61786	0.121174	1
ENSSSCT00000057753	ENSSSCG00000025770	ST6GAL1	13:124699729-124848910	0.598268	0.878863	0.520249	3.11406	2.17023	2.7301	1.79331	0.121194	1
ENSSSCT00000037570	ENSSSCG00000035849	PTPRF	6:167657679-167743729	0.412887	1.11267	0.63913	1.8889	3.33559	2.60953	1.66229	0.121215	1
ENSSSCT00000037326	ENSSSCG00000038494	LPIN2	6:103451351-103728152	10.4013	10.0778	5.76771	22.9583	7.30632	15.4312	0.767825	0.121236	1
ENSSSCT00000055031	ENSSSCG00000040464	LEP	18:20106178-20123451	0.341242	1.30971	0.213987	2.85394	2.42953	2.55585	1.8474	0.121248	1
ENSSSCT00000053434	ENSSSCG00000037936	-	13:30385504-30576448	0.540077	1.1739	0	3.00886	2.42238	2.64663	1.98909	0.12127	1
ENSSSCT00000015698	ENSSSCG00000014368	-	2:142326315-142339086	0.463831	0.829402	0.413705	1.9652	3.54633	2.29871	1.9447	0.121302	1
ENSSSCT00000004215	ENSSSCG00000003809	JAK1	6:147321175-147722429	0.000328744	0.246447	1.93619	2.56278	2.69043	3.06729	1.73377	0.121481	1
ENSSSCT00000020879	ENSSSCG00000019284	RF00406	4:94097892-94116659	66.6092	79.0927	62.6864	95.0866	70.8563	117.885	0.414835	0.121542	1
ENSSSCT00000060831	ENSSSCG00000035796	RF00004	12:19660901-19661092	15878.1	11682.7	11862.5	10308.6	11001.1	10512.8	-0.373597	0.12269	1
ENSSSCT00000043358	ENSSSCG00000035997	RPL10	X:124889643-124947241	335.843	342.534	325.331	287.141	287.394	285.608	-0.265858	0.123104	1
ENSSSCT00000001267	ENSSSCG00000032609	HIST1H2AJ	7:21276964-21652382	8.00324	2.07149	5.64473	2.55266	2.05689	2.1982	-1.21295	0.123374	1
ENSSSCT00000000153	ENSSSCG00000000146	-	3:7002705-7180635	10.7856	19.4894	13.392	24.5684	18.8898	22.1635	0.560082	0.123821	1
ENSSSCT00000017834	ENSSSCG00000016379	HDLBP	15:139954950-140060024	15.174	16.1448	17.5224	22.1999	26.5969	24.4161	0.541986	0.123945	1
ENSSSCT00000051194	ENSSSCG00000033732	ANKRD10	11:77323354-77356139	4.39681	4.98201	2.80936	9.98369	5.78931	7.76516	0.899083	0.124313	1
ENSSSCT00000037734	ENSSSCG00000020725	-	5:21474624-21504946	39.1584	63.798	45.5917	35.6595	40.4554	38.2853	-0.401441	0.125003	1
ENSSSCT00000043747	ENSSSCG00000009397	CAB39L	11:18334437-18401231	9.2888	5.35752	7.50844	3.13171	4.69835	4.38585	-0.884033	0.125398	1
ENSSSCT00000030660	ENSSSCG00000022301	EIF4EBP1	15:48421840-48443429	59.7908	75.09	80.7343	51.4971	63.6757	57.7398	-0.356147	0.125774	1
ENSSSCT00000058441	ENSSSCG00000020846	SCARA3	14:11335594-11403169	3.26127	7.61654	4.45551	7.80852	10.4437	9.25288	0.799136	0.125929	1
ENSSSCT00000008725	ENSSSCG00000007962	SNRNP25	3:41548399-41574988	7.82422	8.16553	10.6878	5.09289	4.92276	5.1676	-0.834894	0.12615	1
ENSSSCT00000002001	ENSSSCG00000001786	CFAP161	7:49927238-49940764	8.61998	6.92392	13.7535	4.52899	6.88242	5.85701	-0.794507	0.126394	1
ENSSSCT00000037547	ENSSSCG00000040513	AQP3	10:33045246-33053995	5.66	2.59372	10.574	1.94852	4.12208	3.00126	-1.07338	0.126575	1
ENSSSCT00000016169	ENSSSCG00000014818	STARD10	9:7301153-7337358	9.39281	35.8087	19.5431	33.593	28.8081	32.1534	0.546181	0.127019	1
ENSSSCT00000004853	ENSSSCG00000004390	SESN1	1:74923830-75170379	18.3418	20.3205	15.3721	7.29367	17.5581	12.0836	-0.585298	0.127258	1
ENSSSCT00000048256	ENSSSCG00000036600	RF00004	12:19714678-19714869	9493.63	9350.45	9602.32	7914.71	8711.36	8211.22	-0.245363	0.127508	1
ENSSSCT00000000439	ENSSSCG00000000406	PTGES3	5:22000339-22021662	7.19881	15.0142	9.2463	15.8832	16.3925	16.2606	0.594267	0.127569	1
ENSSSCT00000040435	ENSSSCG00000011471	FLNB	13:39789702-39938754	0.310226	9.72953	10.4969	10.3614	13.2769	11.4383	0.742598	0.127719	1
ENSSSCT00000019716	ENSSSCG00000040136	RF00614	12:25122194-25152841	3366.04	4152.28	5400.11	3614.76	3552.54	3287.1	-0.344555	0.127839	1
ENSSSCT00000053461	ENSSSCG00000025770	ST6GAL1	13:124699729-124848910	3.28719	4.13053	2.91617	7.25605	6.00107	7.09986	0.921711	0.127893	1
ENSSSCT00000039457	ENSSSCG00000031981	SHISA4	10:24158647-24161497	5.76682	6.06779	7.59878	3.15629	3.46664	3.38278	-0.968162	0.128341	1
ENSSSCT00000039559	ENSSSCG00000022506	-	13:208295466-208313130	2.4254	5.01527	2.68837	7.88337	5.76074	6.71328	0.953845	0.128929	1
ENSSSCT00000062189	ENSSSCG00000031380	-	6:88719880-88787568	6.32116	8.49811	6.13416	14.4029	9.29035	12.0805	0.732623	0.129438	1
ENSSSCT00000040146	ENSSSCG00000036673	PPT1	6:95811552-95861692	21.2104	31.367	21.8625	41.1703	28.873	34.9823	0.471334	0.129905	1
ENSSSCT00000027948	ENSSSCG00000002505	-	7:117676397-117741911	6.68306	10.2607	8.01227	12.9368	13.9868	13.9381	0.671932	0.130012	1
ENSSSCT00000012933	ENSSSCG00000011821	ATP13A4	13:130440718-130589687	17.0787	3.1596	5.46474	1.89429	6.98154	4.48647	-1.02142	0.130163	1
ENSSSCT00000065367	ENSSSCG00000040638	DIO2	7:103096416-103111385	3.79743	4.28876	1.78782	8.34842	4.77584	6.75889	0.953709	0.130886	1
ENSSSCT00000038340	ENSSSCG00000017492	ORMDL3	12:22411124-22436072	10.5898	11.2044	4.97067	5.91814	4.62846	5.09656	-0.792848	0.131273	1
ENSSSCT00000027499	ENSSSCG00000039102	-	AEMK02000525.1:8538-8835	6.83515	1.49485	46.7076	7.51565	7.91379	8.68241	-1.26221	0.131811	1
ENSSSCT00000003289	ENSSSCG00000002965	ACTN4	6:47446033-47578795	6.18945	17.4768	10.9152	17.8222	17.2604	17.7652	0.586482	0.13207	1
ENSSSCT00000047732	ENSSSCG00000040332	LBH	3:109078281-109105526	2.83648	4.25	2.92718	9.53749	4.15009	6.86431	0.983591	0.132404	1
ENSSSCT00000058852	ENSSSCG00000023171	PQLC1	6:127866245-127952556	5.57152	7.328	7.67062	14.4957	8.24639	12.0776	0.719344	0.132529	1
ENSSSCT00000047538	ENSSSCG00000030616	KIAA1551	5:42263401-42299543	3.83811	4.68984	4.06242	7.43674	8.9457	8.20618	0.911366	0.13294	1
ENSSSCT00000015317	ENSSSCG00000014022	HNRNPH1	2:78961455-79016627	2.25297	3.13401	2.58448	5.50237	6.37724	5.67907	1.07101	0.133468	1
ENSSSCT00000003515	ENSSSCG00000003165	-	6:54577413-54580846	214.121	183.917	206.338	154.318	181.489	166.825	-0.321219	0.13364	1
ENSSSCT00000041752	ENSSSCG00000027529	BIRC3	9:33003016-33063418	16.8861	21.8327	6.31744	24.8183	21.1264	22.6991	0.580532	0.133778	1
ENSSSCT00000038700	ENSSSCG00000032861	NUAK1	5:14102010-14177584	0.265929	0.930728	0.247842	2.13557	2.15067	1.99635	1.84383	0.133962	1
ENSSSCT00000045754	ENSSSCG00000017239	-	12:6883946-6898764	387.385	394.038	371.196	320.22	344.786	335.096	-0.249631	0.133981	1
ENSSSCT00000037767	ENSSSCG00000040657	STRN3	7:68470755-68577265	2.3629	3.74938	2.18577	6.30456	4.93309	5.80298	0.976223	0.134046	1
ENSSSCT00000004584	ENSSSCG00000004148	CCDC28A	1:25645194-25663547	7.41	7.21356	9.3677	3.89309	4.80312	4.47984	-0.884397	0.134345	1
ENSSSCT00000025405	ENSSSCG00000012315	SYNJ2	1:9014208-9109066	1.68427	3.79616	2.97367	6.75928	4.75793	5.81886	0.976116	0.134489	1
ENSSSCT00000016961	ENSSSCG00000015570	IVNS1ABP	9:126302339-126480546	22.1512	46.295	40.2132	25.9532	26.3205	26.426	-0.484309	0.134538	1
ENSSSCT00000026198	ENSSSCG00000028902	RB1CC1	4:77593838-77649550	1.52856	4.08247	2.37063	6.42006	4.717	5.98352	1.03895	0.134667	1
ENSSSCT00000006945	ENSSSCG00000006337	HSD17B7	4:87720126-87743069	1.27048	4.74149	1.83707	5.81404	5.47571	5.68861	1.05164	0.134996	1
ENSSSCT00000010968	ENSSSCG00000010011	TCN2	14:47496302-47517204	5.43421	5.23345	4.91904	8.92016	9.16991	9.98398	0.798529	0.135178	1
ENSSSCT00000034199	ENSSSCG00000023611	-	7:24086257-24159027	1.59452	3.87998	2.67181	7.08177	4.14688	5.51346	0.979578	0.135437	1
ENSSSCT00000052578	ENSSSCG00000035941	DSEL	1:154919346-154933750	6.5532	4.19755	6.24144	3.35721	2.357	2.73828	-1.01553	0.135515	1
ENSSSCT00000049612	ENSSSCG00000008340	ANTXR1	3:73157746-73398740	3.10387	7.05146	3.26092	9.41845	7.01043	8.1128	0.828471	0.135789	1
ENSSSCT00000019345	ENSSSCG00000017773	SUPT6H	12:44896788-44940742	0.984694	1.82602	1.59011	3.84066	3.14711	4.00934	1.22147	0.13601	1
ENSSSCT00000006192	ENSSSCG00000005631	FAM102A	1:268408128-268465802	1.15123	1.76639	1.38223	4.20818	3.16373	3.65696	1.25638	0.136046	1
ENSSSCT00000033081	ENSSSCG00000007682	SH2B2	3:9683138-9695157	0.688512	2.22049	1.44294	4.05524	3.44668	3.62136	1.25389	0.136093	1
ENSSSCT00000052505	ENSSSCG00000035379	JCHAIN	8:67439217-67495044	23.0843	7.79681	10.1483	6.95556	10.2065	8.58839	-0.740496	0.1362	1
ENSSSCT00000065533	ENSSSCG00000010816	TGFB2	10:8305538-8405771	0.834047	2.10908	1.10438	4.49086	3.00314	4.07638	1.40545	0.136283	1
ENSSSCT00000037555	ENSSSCG00000008175	CHST10	3:53831352-53899241	0.710521	2.49972	0.810402	4.03886	3.21185	4.37023	1.42116	0.136344	1
ENSSSCT00000042960	ENSSSCG00000007789	-	3:17660248-17703088	0.949624	1.29054	2.13901	4.48748	2.92669	3.71173	1.24349	0.136378	1
ENSSSCT00000012708	ENSSSCG00000011611	HMCES	13:71731690-71753678	9.90359	7.82354	9.59917	5.19442	5.96124	5.54547	-0.738496	0.137122	1
ENSSSCT00000005812	ENSSSCG00000005277	GCNT1	1:229429054-229467776	1.29952	1.79616	0.977012	5.0884	2.02747	3.58564	1.2882	0.13721	1
ENSSSCT00000044855	ENSSSCG00000004383	OSTM1	1:74139329-74181165	0.000239045	1.7972	2.59849	4.68025	2.68971	4.04124	1.27709	0.137304	1
ENSSSCT00000057481	ENSSSCG00000033432	CHMP4A	7:75087470-75118735	4.19267	5.35392	4.77578	2.20227	1.62175	1.94033	-1.29124	0.137406	1
ENSSSCT00000039815	ENSSSCG00000022227	BRD4	2:62251582-62345327	1.35902	2.42439	2.24158	4.57299	4.6043	4.65344	1.11924	0.13748	1
ENSSSCT00000046392	ENSSSCG00000030420	GLG1	6:13011887-13160379	2.7603	1.3876	1.61078	4.63065	4.72087	4.50969	1.17905	0.137926	1
ENSSSCT00000030514	ENSSSCG00000024413	PPP2R1A	6:57929440-57965079	14.8617	30.3536	19.3169	34.539	26.0994	30.6338	0.480812	0.138027	1
ENSSSCT00000022496	ENSSSCG00000023857	ARHGEF40	7:78044686-78064864	1.36913	3.26792	1.73035	5.39356	3.85346	4.60286	1.04938	0.138047	1
ENSSSCT00000001691	ENSSSCG00000001518	ITPR3	7:29807010-29962947	1.25773	3.19832	1.57434	5.63427	3.89867	4.875	1.17927	0.138163	1
ENSSSCT00000015665	ENSSSCG00000014338	HSPA9	2:140515242-140532443	8.09902	11.1405	6.78851	14.0523	13.851	13.8272	0.642859	0.138317	1
ENSSSCT00000023178	ENSSSCG00000027357	CSTB	13:206706061-206710646	30.113	53.8995	45.1937	51.1932	63.2854	56.4976	0.376256	0.138318	1
ENSSSCT00000027052	ENSSSCG00000025362	RF00003	13:132273876-132431933	0	0	3.76396	3.29925	3.99041	3.48372	1.39423	0.138716	1
ENSSSCT00000024806	ENSSSCG00000034064	RF00056	17:41476708-41476841	356.598	672.286	501.579	298.828	541.103	337.322	-0.402447	0.138781	1
ENSSSCT00000042122	ENSSSCG00000008188	MGAT4A	3:55564510-55687835	1.72447	3.48869	1.31142	6.2519	3.4869	4.75159	1.08085	0.138852	1
ENSSSCT00000061488	ENSSSCG00000036114	-	13:109495887-109500225	19.1788	10.2498	11.1394	8.52307	8.93898	8.57662	-0.684767	0.139115	1
ENSSSCT00000041053	ENSSSCG00000022402	GRAMD2B	2:129511066-129619687	1.49174	2.84893	1.38295	6.30492	2.92011	4.68867	1.20152	0.139392	1
ENSSSCT00000001983	ENSSSCG00000001770	CTSH	7:48083571-48106074	17.0831	19.202	26.0501	14.6609	14.2378	15.0787	-0.538138	0.139566	1
ENSSSCT00000047489	ENSSSCG00000008987	-	8:72686095-72719049	0.000725999	2.3744	3.63755	5.31456	3.65021	4.9424	1.13301	0.140111	1
ENSSSCT00000035626	ENSSSCG00000001849	ANPEP	7:55351082-55373894	9.32304	5.52777	9.01508	2.61145	6.32955	4.62275	-0.845524	0.140153	1
ENSSSCT00000014401	ENSSSCG00000013181	SERPING1	2:13322842-13338996	7.60951	9.18373	9.27064	15.7333	12.1062	13.7197	0.633389	0.140208	1
ENSSSCT00000042869	ENSSSCG00000006277	SPIDR	4:79872420-80190797	10.5782	22.7047	12.6789	25.1304	19.6148	22.7366	0.532296	0.1407	1
ENSSSCT00000056500	ENSSSCG00000018041	ALDH3A2	12:59935972-59954159	3.20876	5.87708	3.9073	11.329	4.98436	7.67556	0.841827	0.140967	1
ENSSSCT00000012915	ENSSSCG00000011803	EIF4A2	13:124582393-124604429	32.0981	39.6014	23.8884	44.8523	41.9057	43.108	0.410855	0.141712	1
ENSSSCT00000012285	ENSSSCG00000011218	SLC4A7	13:13933710-14043066	6.59814	7.92308	5.92003	3.67999	3.84989	3.79273	-0.864465	0.142163	1
ENSSSCT00000048719	ENSSSCG00000036296	-	9:46230390-46242465	13.4979	9.90868	7.66162	6.04289	7.38804	6.26907	-0.689562	0.142539	1
ENSSSCT00000020125	ENSSSCG00000018530	RF00429	1:7590139-7612910	103.802	66.0715	31.5249	72.2619	127.146	131.802	0.638866	0.142663	1
ENSSSCT00000037184	ENSSSCG00000034105	TMEM127	3:46929050-47019574	2.69152	4.91911	3.56501	7.60942	6.14731	6.99277	0.841898	0.142808	1
ENSSSCT00000021185	ENSSSCG00000019590	RF00443	11:4731698-4736485	898.409	2900.21	3092.59	1616.41	1691.17	1324.25	-0.574529	0.14318	1
ENSSSCT00000035444	ENSSSCG00000012699	-	X:111310176-111368070	2.39563	6.03879	2.73587	7.38284	6.98492	6.82194	0.87498	0.143525	1
ENSSSCT00000032083	ENSSSCG00000024666	-	6:44647871-44654375	4.11632	3.75407	11.2693	4.48971	2.11293	3.54645	-0.929992	0.143655	1
ENSSSCT00000018317	ENSSSCG00000016824	RAI14	16:20373751-20434125	3.69104	5.4707	2.3108	8.37089	6.22901	6.84633	0.852802	0.143905	1
ENSSSCT00000003508	ENSSSCG00000003158	DHDH	6:54172049-54229745	7.58728	5.67328	6.88992	3.04534	4.26916	3.58123	-0.904878	0.143908	1
ENSSSCT00000064934	ENSSSCG00000030581	VGLL4	13:67417937-67873529	5.4224	9.22258	5.76393	11.3181	10.847	10.764	0.651623	0.144343	1
ENSSSCT00000062547	ENSSSCG00000011850	-	13:134185793-134281086	5.08261	2.79838	2.4454	7.59016	6.82405	6.80294	0.975416	0.144481	1
ENSSSCT00000058108	ENSSSCG00000002841	N4BP1	6:36122034-36188003	23.5513	21.2548	18.7521	12.749	17.2935	15.5208	-0.51941	0.144567	1
ENSSSCT00000046656	ENSSSCG00000035569	RF00004	12:19713406-19713597	9572.45	9448.86	9673.36	8065.47	8843.3	8341.3	-0.233877	0.144671	1
ENSSSCT00000017054	ENSSSCG00000015657	PIGR	9:67552806-67574827	328.813	17.4912	290.959	18.3923	178.037	101.07	-1.27035	0.145207	1
ENSSSCT00000003854	ENSSSCG00000003468	PLEKHM2	6:74864229-74920127	3.77396	5.07412	4.73713	8.52432	7.99972	8.41612	0.826509	0.145353	1
ENSSSCT00000017647	ENSSSCG00000016206	CNPPD1	15:121204267-121212893	7.09797	8.69856	8.84422	5.15731	4.65098	4.67157	-0.785502	0.145381	1
ENSSSCT00000002643	ENSSSCG00000002377	EIF2B2	7:98203439-98210407	33.405	31.0019	31.8361	22.2809	26.8643	24.2242	-0.433097	0.145514	1
ENSSSCT00000036673	ENSSSCG00000031830	-	15:120008244-120049351	3.3633	6.48514	4.36059	9.56876	8.03266	7.98671	0.80412	0.146319	1
ENSSSCT00000058309	ENSSSCG00000040392	-	17:49258552-49380788	4.05683	3.98165	6.09612	8.55889	8.19375	8.55084	0.78799	0.146376	1
ENSSSCT00000012036	ENSSSCG00000010995	CHMP5	10:33212766-33241665	10.4807	9.25228	8.91425	5.49563	6.12965	5.94	-0.732414	0.146573	1
ENSSSCT00000063437	ENSSSCG00000017752	WSB1	12:43884932-43904110	6.43552	8.10647	9.72926	4.64302	4.59917	4.61165	-0.826945	0.146581	1
ENSSSCT00000049058	ENSSSCG00000038359	-	12:52659006-52667663	12.3208	22.0573	16.592	24.2745	25.161	23.7306	0.491375	0.146926	1
ENSSSCT00000061880	ENSSSCG00000035849	PTPRF	6:167657679-167743729	6.0971	7.33033	6.03336	13.4744	9.13026	11.1557	0.752632	0.147077	1
ENSSSCT00000052970	ENSSSCG00000037905	ITGB5	13:135467336-135590352	4.18519	9.66747	6.64682	12.3515	9.63321	10.9926	0.65121	0.14747	1
ENSSSCT00000023159	ENSSSCG00000011783	EIF2B5	13:122060361-122071779	9.6374	7.04668	7.89661	4.66837	4.9799	4.80463	-0.791578	0.147768	1
ENSSSCT00000050906	ENSSSCG00000016062	NABP1	15:96313550-96324447	7.09571	5.08542	7.57552	8.72846	13.4963	11.1504	0.703164	0.147783	1
ENSSSCT00000049047	ENSSSCG00000033417	-	AEMK02000452.1:3591645-3841358	24.7828	37.124	698.908	136.122	67.5219	106.001	-1.35311	0.14783	1
ENSSSCT00000041783	ENSSSCG00000015878	PKP4	15:65062033-65681218	9.65968	12.0966	6.6666	4.73313	6.57203	5.64434	-0.765651	0.147993	1
ENSSSCT00000000759	ENSSSCG00000000697	CHD4	5:64065991-64105271	7.14251	12.4697	7.3265	15.3769	12.6805	14.135	0.614145	0.148278	1
ENSSSCT00000063188	ENSSSCG00000001025	DSP	7:4862564-4937363	7.54206	17.7676	11.9904	20.7194	16.3354	18.639	0.553181	0.149123	1
ENSSSCT00000054141	ENSSSCG00000014168	ELL2	2:102519576-102591421	19.6621	12.3263	16.0224	8.41993	13.2817	11.0178	-0.600335	0.149852	1
ENSSSCT00000037129	ENSSSCG00000016420	INSIG1	18:2885493-2898914	4.83519	2.61197	2.92318	3.73457	10.8139	7.35356	1.00737	0.150261	1
ENSSSCT00000008095	ENSSSCG00000007395	SYS1	17:47686198-47729678	8.34934	13.9988	8.73873	17.5713	14.3275	15.8929	0.588306	0.150591	1
ENSSSCT00000036101	ENSSSCG00000030775	-	14:48800438-48800732	84.866	10.2877	42.3792	59.9129	125.028	95.6832	0.882181	0.151188	1
ENSSSCT00000065818	ENSSSCG00000032383	-	2:150561295-150578975	2.40369	3.85077	2.8683	6.93426	5.19814	6.23451	0.950872	0.151674	1
ENSSSCT00000011098	ENSSSCG00000038308	RANBP1	14:51452363-51503022	7.86474	14.1069	9.25907	17.6248	13.7038	15.8495	0.564223	0.151817	1
ENSSSCT00000047729	ENSSSCG00000012731	-	X:121575139-121596538	2.40424	4.01143	2.83566	7.09969	5.09204	6.19025	0.933185	0.151857	1
ENSSSCT00000036029	ENSSSCG00000012974	CFL1	2:6455507-6475019	28.2801	58.4092	46.4006	63.9189	53.3977	58.355	0.384397	0.151861	1
ENSSSCT00000020918	ENSSSCG00000019323	RF00396	2:117235464-117506024	154.15	254.939	210.47	183.97	144.469	174.598	-0.31636	0.152094	1
ENSSSCT00000022615	ENSSSCG00000036556	IL10RB	13:196766081-196884929	2.29194	3.6331	2.83507	7.32367	5.07287	5.89151	1.00123	0.152117	1
ENSSSCT00000002719	ENSSSCG00000002449	-	7:113652773-113691241	18.3442	14.7151	16.7994	13.2216	9.8462	11.1035	-0.58114	0.152151	1
ENSSSCT00000009020	ENSSSCG00000008237	RETSAT	3:59351859-59418355	43.3551	38.0156	43.8946	23.7615	40.822	32.1482	-0.424519	0.15262	1
ENSSSCT00000047445	ENSSSCG00000004578	ANXA2	1:111588305-111635100	125.669	220.789	222.554	129.907	175.114	150.712	-0.347963	0.152793	1
ENSSSCT00000057164	ENSSSCG00000000146	-	3:7002705-7180635	11.2793	14.4296	8.70595	24.3833	13.1732	16.0617	0.61031	0.153564	1
ENSSSCT00000010417	ENSSSCG00000009500	-	11:65027694-65145074	0.556564	16.2659	11.8248	7.37524	1.86894	4.49647	-1.01626	0.154225	1
ENSSSCT00000062201	ENSSSCG00000038506	-	9:135025440-135078907	11.5218	21.241	13.9448	11.9487	8.26342	10.7966	-0.607878	0.154336	1
ENSSSCT00000058903	ENSSSCG00000010325	KCNMA1	14:79353005-80106018	1.57044	5.98678	1.9343	6.73708	5.07804	5.91196	0.85294	0.15434	1
ENSSSCT00000024565	ENSSSCG00000015882	BAZ2B	15:66255009-66732646	7.36848	3.729	6.1846	2.61581	3.15741	2.97649	-0.995627	0.154875	1
ENSSSCT00000061405	ENSSSCG00000025675	EEF2	2:74746451-74775396	79.8311	108.452	85.9909	108.085	117.502	113.543	0.274952	0.154883	1
ENSSSCT00000020043	ENSSSCG00000018448	RF00155	4:124229559-124600581	432.818	537.624	639.496	588.373	779.507	668.146	0.294307	0.154926	1
ENSSSCT00000062870	ENSSSCG00000022080	RHOA	13:31917518-31991207	12.7071	21.8998	20.3492	31.8445	20.1707	26.6499	0.49202	0.155281	1
ENSSSCT00000008324	ENSSSCG00000007585	ACTB	3:4084262-4090356	4.50675	8.85025	7.25688	12.4479	9.65332	12.7559	0.719983	0.155985	1
ENSSSCT00000007310	ENSSSCG00000032769	-	4:99197660-99198053	19.815	12.1927	20.227	12.8106	11.5986	12.19	-0.559119	0.156461	1
ENSSSCT00000010592	ENSSSCG00000030130	DPYSL2	14:10422333-10545778	2.44029	10.8532	3.74534	8.48122	10.9288	9.62987	0.737262	0.156497	1
ENSSSCT00000051594	ENSSSCG00000032652	-	12:39986365-39992685	11.0672	4.15768	5.27313	4.08117	3.31808	3.59485	-0.926407	0.156551	1
ENSSSCT00000023024	ENSSSCG00000039615	HIST2H2AA4	4:99169520-99189981	19.815	12.1927	20.227	12.8106	11.4843	12.19	-0.563537	0.156624	1
ENSSSCT00000024767	ENSSSCG00000024789	SRRT	3:8638421-8732114	3.33338	5.34229	3.43113	8.04997	7.09158	7.28607	0.839662	0.1567	1
ENSSSCT00000008714	ENSSSCG00000007951	CREBBP	3:38387612-38529150	3.20101	4.30615	4.59037	7.64145	6.74422	7.47228	0.801714	0.156725	1
ENSSSCT00000041445	ENSSSCG00000030857	LENG8	6:58857799-58870930	2.8136	5.36994	3.37577	6.61767	7.79074	7.82094	0.891318	0.15674	1
ENSSSCT00000012981	ENSSSCG00000011867	MYLK	13:136619307-136809673	3.55652	4.31729	4.06395	7.94343	6.54657	7.81641	0.849163	0.156747	1
ENSSSCT00000023179	ENSSSCG00000024418	RHOU	14:60667107-60677731	22.1057	13.4739	11.2161	8.72052	12.2383	10.1983	-0.634297	0.157084	1
ENSSSCT00000019687	ENSSSCG00000018092	ND6	MT:12934-15266	27.5231	19.652	21.448	30.8448	33.7412	33.861	0.470453	0.157673	1
ENSSSCT00000038983	ENSSSCG00000015878	PKP4	15:65062033-65681218	15.9623	16.0425	19.8806	11.6538	13.1216	11.3747	-0.556642	0.157946	1
ENSSSCT00000031055	ENSSSCG00000030110	-	12:45223578-45427726	3.40855	6.97395	7.21471	10.7406	9.31555	10.0632	0.733591	0.158249	1
ENSSSCT00000039635	ENSSSCG00000022126	EGFR	9:139301585-139475037	3.97926	5.62085	4.8637	9.93927	7.49088	8.54391	0.798007	0.158503	1
ENSSSCT00000016469	ENSSSCG00000036296	-	9:46230390-46242465	211.546	175.631	161.66	137.668	166.764	151.325	-0.324318	0.158551	1
ENSSSCT00000018963	ENSSSCG00000017419	-	12:20726022-20766478	2.51918	2.16013	1.94184	4.37461	5.67975	4.89558	1.09652	0.159486	1
ENSSSCT00000064731	ENSSSCG00000032916	MPC1	1:2541628-2552388	24.34	27.766	27.656	16.5072	22.9403	20.3296	-0.452765	0.160243	1
ENSSSCT00000041416	ENSSSCG00000020716	UNC119B	14:40624190-40638746	1.78518	3.44569	2.25819	6.06246	3.72958	4.84169	0.904354	0.160312	1
ENSSSCT00000004580	ENSSSCG00000004144	HECA	1:25319882-25330784	13.481	11.0831	13.3105	8.46823	8.51376	8.34248	-0.614673	0.160611	1
ENSSSCT00000012055	ENSSSCG00000011013	WAC	10:39932589-40024134	6.102	5.00531	3.24479	2.24092	2.76645	2.09229	-1.01451	0.160838	1
ENSSSCT00000055349	ENSSSCG00000025049	CYBRD1	15:77649029-77695138	2.74258	4.52335	1.32232	9.38021	2.92624	6.18403	1.0512	0.160863	1
ENSSSCT00000041771	ENSSSCG00000003775	RABGGTB	6:137520339-137534233	5.72222	3.95683	5.46738	3.35263	1.40124	2.72955	-1.01899	0.161023	1
ENSSSCT00000008694	ENSSSCG00000007932	ROGDI	3:37555338-37600019	8.80105	6.38809	10.3258	5.14062	5.47439	5.05934	-0.731642	0.161378	1
ENSSSCT00000038875	ENSSSCG00000004387	FOXO3	1:74626671-74760325	11.5269	11.8827	6.43377	5.45279	7.85657	5.49208	-0.691947	0.161536	1
ENSSSCT00000045679	ENSSSCG00000002684	CDH13	6:4806013-5684863	1.13903	1.4923	0.754131	2.92874	2.78674	2.94556	1.23421	0.161694	1
ENSSSCT00000062334	ENSSSCG00000038189	SMCR8	12:60414415-60443607	0.693454	1.78512	1.00308	3.14801	2.66128	2.85351	1.19977	0.161758	1
ENSSSCT00000016926	ENSSSCG00000015537	XPR1	9:122237886-122462356	0.818653	1.41721	0.774247	3.09256	2.45893	3.04087	1.376	0.161814	1
ENSSSCT00000060756	ENSSSCG00000008987	-	8:72686095-72719049	1.02856	1.264	1.01494	3.76392	2.3883	3.30971	1.38747	0.16182	1
ENSSSCT00000009470	ENSSSCG00000029570	PXDN	3:132306432-132362841	0.410608	1.01391	1.10151	3.25631	3.46536	2.51305	1.69783	0.161846	1
ENSSSCT00000019116	ENSSSCG00000017561	ABCC3	12:26931827-26995521	0.496153	1.7581	0.820704	3.27562	2.67773	2.8627	1.38562	0.161868	1
ENSSSCT00000039878	ENSSSCG00000002689	CMIP	6:6654408-6882203	0.742208	1.66792	0.979	3.48308	2.27716	2.8835	1.23207	0.161906	1
ENSSSCT00000036846	ENSSSCG00000021059	ADORA1	9:113835356-113895510	0.911472	1.39061	0.577047	3.35471	2.2383	2.99719	1.43299	0.161964	1
ENSSSCT00000026041	ENSSSCG00000028148	DMD	X:27028232-29012837	9.56081	14.282	10.6473	8.2248	6.81372	7.53425	-0.632661	0.161986	1
ENSSSCT00000002284	ENSSSCG00000002041	SLC7A7	7:76174502-76266427	0.836869	1.19923	1.05932	3.82879	2.05256	3.05959	1.39528	0.162064	1
ENSSSCT00000015108	ENSSSCG00000013830	ILVBL	2:62434684-62453908	16.5052	15.1763	16.3881	9.99841	12.0982	11.0946	-0.570048	0.162114	1
ENSSSCT00000041901	ENSSSCG00000025770	ST6GAL1	13:124699729-124848910	0.589433	1.48134	1.24786	3.95507	2.02365	2.96028	1.30618	0.162159	1
ENSSSCT00000015032	ENSSSCG00000013758	ZSWIM4	2:65307715-65335654	0.548109	2.37061	0.603703	3.88467	2.45548	3.05184	1.29942	0.162173	1
ENSSSCT00000010928	ENSSSCG00000009972	KREMEN1	14:46282715-46319763	0.668444	1.92173	0.71856	3.78108	2.0716	2.85797	1.27539	0.162187	1
ENSSSCT00000036078	ENSSSCG00000003048	-	6:50027150-50226572	0.287167	2.35979	0.443666	3.09713	3.07312	2.54033	1.36428	0.162208	1
ENSSSCT00000006421	ENSSSCG00000005842	TMEM141	AEMK02000682.1:1019502-1021393	17.7552	23.5122	26.8246	14.7222	18.9162	15.7503	-0.496649	0.162443	1
ENSSSCT00000041931	ENSSSCG00000032700	-	AEMK02000566.1:138195-143512	13.9826	6.4839	20.15	8.59713	8.96101	9.0447	-0.663002	0.16264	1
ENSSSCT00000034523	ENSSSCG00000013297	CD44	2:25775074-25884257	1.3048	0.630244	0.870326	4.5337	2.07382	2.08378	1.48069	0.162827	1
ENSSSCT00000019997	ENSSSCG00000018402	RF00404	6:20222225-20372920	243.553	775.342	586.78	367.836	406.015	379.71	-0.469566	0.163086	1
ENSSSCT00000032266	ENSSSCG00000023933	CRACR2B	2:491290-570867	12.0287	10.8683	15.4882	6.8815	10.6148	8.42392	-0.602654	0.163643	1
ENSSSCT00000044285	ENSSSCG00000002873	GPI	6:43933711-44069331	4.93e-05	3.66428	1.6e-26	2.36759	3.68866	2.66886	1.14891	0.163649	1
ENSSSCT00000052190	ENSSSCG00000024802	MACC1	9:89102615-89210462	3.76031	9.64819	4.58817	12.0812	7.75768	9.97127	0.695604	0.163801	1
ENSSSCT00000012334	ENSSSCG00000037236	RPSA	13:24072509-24083686	98.5408	89.084	88.8441	76.5643	75.8827	76.1452	-0.320173	0.163838	1
ENSSSCT00000004955	ENSSSCG00000004484	COL12A1	1:90744288-90872963	4.06527	9.96815	3.47403	13.261	6.08109	9.68655	0.70215	0.163853	1
ENSSSCT00000012233	ENSSSCG00000011171	CTSV	10:25202331-25208065	71.452	194.936	130.443	198.909	154.979	177.198	0.429776	0.164336	1
ENSSSCT00000018695	ENSSSCG00000023362	RHBDF2	12:5009876-5120083	0.999372	1.92444	1.56727	4.06232	3.95061	3.83909	1.29879	0.164676	1
ENSSSCT00000056247	ENSSSCG00000009889	ALDH2	14:39901077-39933149	1.60688	2.12978	1.15017	4.46494	3.62783	4.19045	1.23594	0.164702	1
ENSSSCT00000010959	ENSSSCG00000010002	SF3A1	14:47304807-47335398	1.3842	2.25812	1.66141	4.64695	3.41467	4.19615	1.12361	0.16471	1
ENSSSCT00000024743	ENSSSCG00000027986	ABCB8	18:6178552-6196959	1.27019	2.63657	1.20612	4.46735	3.81449	4.10163	1.18823	0.164717	1
ENSSSCT00000065945	ENSSSCG00000033677	-	11:15905494-15927499	5.45598	2.10972	6.4884	1.11931	3.35835	2.35654	-1.04705	0.164796	1
ENSSSCT00000035657	ENSSSCG00000017204	ITGB4	12:5642024-5675543	0.895644	2.24284	1.97411	4.56959	3.4335	3.97309	1.14124	0.164904	1
ENSSSCT00000007583	ENSSSCG00000006923	GBP2	4:127289855-127442565	3.83566	3.09877	4.41382	1.4302	2.07512	2.03256	-1.02399	0.164988	1
ENSSSCT00000060615	ENSSSCG00000034364	-	12:59466785-59706556	0.950181	2.95174	1.01812	4.86265	3.18256	3.98082	1.20139	0.165465	1
ENSSSCT00000050390	ENSSSCG00000014540	-	2:9535045-9538043	0.937293	3.07109	1.4428	5.0302	3.02917	3.93585	1.06001	0.165498	1
ENSSSCT00000054492	ENSSSCG00000001488	GCLC	7:27209564-27253530	1.29998	2.82346	0.689028	4.98424	3.12813	4.3998	1.28582	0.165518	1
ENSSSCT00000007378	ENSSSCG00000006735	PTGFRN	4:103745180-103834969	1.53842	2.53591	1.03054	5.47153	2.92548	4.10763	1.20499	0.165602	1
ENSSSCT00000026861	ENSSSCG00000003199	AP2A1	6:54786698-54829923	1.09589	2.74567	1.50654	5.26406	2.70082	4.32308	1.11883	0.165633	1
ENSSSCT00000015768	ENSSSCG00000014426	SPINK9	2:149543503-149669308	9.87478	11.2175	8.568	13.7699	16.9772	14.7002	0.574209	0.165751	1
ENSSSCT00000005799	ENSSSCG00000030268	ZFAND5	1:225699733-225714365	8.48894	17.2265	6.44322	15.4156	17.2914	16.1732	0.576156	0.165931	1
ENSSSCT00000058003	ENSSSCG00000003139	BCAT2	6:54107683-54123588	7.8111	7.75855	14.1731	4.72452	7.40183	6.10111	-0.737115	0.166494	1
ENSSSCT00000014027	ENSSSCG00000012832	-	X:487571-513928	1.63902	1.15733	1.82339	5.71768	2.21399	3.90822	1.25918	0.16661	1
ENSSSCT00000025862	ENSSSCG00000023374	SRGN	14:72183362-72199259	10.714	14.0206	8.38292	18.9612	13.9904	16.092	0.533104	0.166805	1
ENSSSCT00000021958	ENSSSCG00000020363	RF00100	2:79729481-79752939	8.36411	11.1949	11.5687	6.38647	7.72117	4.96218	-0.730047	0.1672	1
ENSSSCT00000018351	ENSSSCG00000016851	OSMR	16:24041344-24508504	7.1118	10.396	4.89829	13.7931	9.61513	11.8532	0.61918	0.168126	1
ENSSSCT00000056015	ENSSSCG00000010052	BCR	14:49208761-49322107	2.78413	3.89354	3.41175	7.10243	5.53778	6.19622	0.84557	0.168681	1
ENSSSCT00000056763	ENSSSCG00000011171	CTSV	10:25202331-25208065	1.92379	4.82863	3.20538	6.63979	6.23249	6.35028	0.895301	0.168854	1
ENSSSCT00000010229	ENSSSCG00000009334	HSPH1	11:7733877-7759528	1.93173	4.94108	3.13423	5.57281	7.32683	6.48282	0.89891	0.168904	1
ENSSSCT00000024076	ENSSSCG00000028850	RPL26	12:53548314-53553455	211.611	204.246	185.956	167.409	178.931	171.189	-0.263477	0.169046	1
ENSSSCT00000037965	ENSSSCG00000031513	HRAS	2:299659-302501	8.75312	9.1212	8.47194	5.54005	5.28103	5.45274	-0.717923	0.169066	1
ENSSSCT00000058097	ENSSSCG00000035012	ELOVL7	16:39588123-39680488	3.57517	19.958	6.75571	20.335	11.2073	16.2084	0.664842	0.169117	1
ENSSSCT00000044995	ENSSSCG00000013302	CAT	2:26493625-26784067	7.26324	9.77098	10.0313	4.71695	6.15522	5.57531	-0.740019	0.169239	1
ENSSSCT00000015787	ENSSSCG00000014441	CSF1R	2:151036179-151129407	2.88799	4.52093	2.97856	7.76509	4.73437	6.35408	0.80878	0.169939	1
ENSSSCT00000000492	ENSSSCG00000000456	SLC16A7	5:24712655-24877213	1.94266	5.45461	2.67187	7.10474	5.55752	6.32607	0.865032	0.169972	1
ENSSSCT00000028543	ENSSSCG00000021325	-	3:93621138-93634177	1.68446	5.58857	2.73804	7.22611	6.47301	5.975	0.923533	0.170004	1
ENSSSCT00000010191	ENSSSCG00000009303	-	11:4731698-4736485	131.092	118.601	102.475	100.328	93.6051	97.2574	-0.319347	0.170266	1
ENSSSCT00000054311	ENSSSCG00000037921	-	AEMK02000566.1:46820-48117	16.1899	9.20659	21.8536	11.0261	10.6971	10.893	-0.58404	0.170577	1
ENSSSCT00000050527	ENSSSCG00000017525	NFE2L1	12:24303393-24316764	3.56938	8.06114	4.45062	9.23564	8.78678	9.17109	0.717943	0.170622	1
ENSSSCT00000012510	ENSSSCG00000011430	DUSP7	13:34197875-34206493	7.84911	5.38634	5.78299	2.56337	4.45629	3.44323	-0.88065	0.170625	1
ENSSSCT00000044670	ENSSSCG00000032092	DDX5	12:14507845-14601538	63.7873	73.2108	56.5058	82.981	79.7468	82.1326	0.304988	0.170972	1
ENSSSCT00000008787	ENSSSCG00000008019	JPT2	3:40244010-40256992	3.64193	6.19893	3.34426	8.19707	7.07185	7.57595	0.747433	0.171217	1
ENSSSCT00000056159	ENSSSCG00000036229	-	15:23672534-23705652	8.18546	7.14908	7.29994	3.70324	5.09371	4.44279	-0.795533	0.171294	1
ENSSSCT00000048603	ENSSSCG00000009040	SMAD1	8:82907993-82988048	4.6135	9.7255	5.17866	12.6047	8.45571	10.5366	0.661333	0.171637	1
ENSSSCT00000063577	ENSSSCG00000006836	KIAA1324	4:110881765-110954063	20.5925	29.3301	35.1267	51.443	28.969	39.2415	0.46654	0.172928	1
ENSSSCT00000052290	ENSSSCG00000036233	-	AEMK02000188.1:10467-11462	12.8257	6.35348	21.6382	9.21127	8.56585	8.94586	-0.662948	0.173096	1
ENSSSCT00000007977	ENSSSCG00000007291	EDEM2	17:38483178-38515248	15.2104	12.0526	16.5121	9.88075	10.1929	10.1414	-0.572484	0.17329	1
ENSSSCT00000058506	ENSSSCG00000014173	LNPEP	2:103567601-103661070	8.48282	5.85079	8.50543	3.9799	4.77978	4.33441	-0.827076	0.173382	1
ENSSSCT00000046513	ENSSSCG00000002280	RAB15	7:89016474-89039980	10.9001	13.885	9.81283	18.64	16.1095	17.339	0.55437	0.173445	1
ENSSSCT00000030602	ENSSSCG00000030108	ZNFX1	17:50925790-50958879	12.947	7.28068	5.17837	4.88984	5.12762	5.07681	-0.783131	0.173498	1
ENSSSCT00000035939	ENSSSCG00000003729	RNF125	6:115850774-115904569	8.87657	10.8186	7.08845	14.7834	13.0447	14.0089	0.604886	0.173682	1
ENSSSCT00000032445	ENSSSCG00000022372	SLC6A14	X:95482204-95527340	14.1157	14.9795	11.57	7.43226	10.0904	9.95732	-0.596077	0.173935	1
ENSSSCT00000059142	ENSSSCG00000039494	NDUFC2	9:12485885-12492520	14.0541	12.8137	13.1961	9.55784	8.59218	9.03787	-0.591388	0.174691	1
ENSSSCT00000037482	ENSSSCG00000032599	-	AEMK02000489.1:20-514	403.144	367.043	572.537	459.178	767.012	613.217	0.38729	0.175561	1
ENSSSCT00000059938	ENSSSCG00000003085	CLPTM1	6:51400899-51441229	4.89097	8.23931	6.80983	10.987	10.6762	10.8168	0.663485	0.175807	1
ENSSSCT00000050917	ENSSSCG00000024300	TMEM254	14:81930551-81940515	13.8933	19.9046	30.6978	14.5553	15.7837	14.9992	-0.541943	0.175825	1
ENSSSCT00000033676	ENSSSCG00000001132	BTN1A1	7:20977222-20987783	311.833	148.775	314.172	36.1191	287.242	160.606	-0.80052	0.17642	1
ENSSSCT00000042075	ENSSSCG00000006054	ATP6V1C1	4:34030295-34222147	4.77506	8.95638	6.23135	11.2816	10.3512	11.0345	0.672104	0.17656	1
ENSSSCT00000022465	ENSSSCG00000009361	POSTN	11:13224958-13259033	15.6811	21.5752	6.14087	12.2673	5.5331	9.25836	-0.689995	0.176924	1
ENSSSCT00000008829	ENSSSCG00000008057	-	3:39523076-39532595	4.77001	8.8534	6.30026	11.9161	9.95453	10.7128	0.67171	0.177268	1
ENSSSCT00000016946	ENSSSCG00000015556	LAMC2	9:124435559-124495355	2.88743	9.08305	3.79841	10.689	7.12367	9.09301	0.737253	0.177322	1
ENSSSCT00000060522	ENSSSCG00000036462	RF01848	12:34815475-34912269	66.2099	35.0506	125.905	31.096	72.9006	0.0241647	-1.22566	0.177359	1
ENSSSCT00000009326	ENSSSCG00000008522	XDH	3:107986527-108053169	417.675	217.829	266.092	107.111	325.172	217.293	-0.577578	0.177857	1
ENSSSCT00000059756	ENSSSCG00000016918	MAP3K1	16:35872329-35947096	16.6785	20.4566	14.6662	11.4319	13.1463	12.261	-0.521002	0.17801	1
ENSSSCT00000015437	ENSSSCG00000014133	RPS23	2:90679042-90680985	151.456	142.472	130.147	116	124.359	120.679	-0.278386	0.178476	1
ENSSSCT00000058275	ENSSSCG00000033736	-	4:99196926-99197307	47.8928	45.8943	48.8945	38.9426	36.4628	39.2594	-0.356173	0.178562	1
ENSSSCT00000009022	ENSSSCG00000008239	CAPG	3:59351859-59418355	4.2252	10.2686	5.34294	10.2287	11.7145	10.3691	0.667941	0.179008	1
ENSSSCT00000007150	ENSSSCG00000006528	DPM3	4:94661638-94665495	7.57832	14.225	17.9075	8.56762	8.78192	9.05342	-0.612725	0.179127	1
ENSSSCT00000002184	ENSSSCG00000001952	NFKBIA	7:64507742-64511304	13.7128	22.7786	13.3408	27.9451	19.1638	23.6519	0.481675	0.179621	1
ENSSSCT00000011169	ENSSSCG00000010203	HNRNPF	14:61646717-61667950	11.4788	12.5047	5.44877	17.1083	13.3853	14.6413	0.580228	0.179992	1
ENSSSCT00000032370	ENSSSCG00000025281	-	3:26760511-26770324	28.044	26.1924	33.5792	22.1217	22.8525	22.437	-0.422694	0.18027	1
ENSSSCT00000019079	ENSSSCG00000017525	NFE2L1	12:24303393-24316764	2.1439	2.83463	3.33748	5.53696	5.12355	5.19836	0.868958	0.180424	1
ENSSSCT00000049446	ENSSSCG00000036100	-	7:55143114-55220264	2.87492	3.29392	1.9642	5.25247	4.90058	6.03806	0.929237	0.180544	1
ENSSSCT00000015216	ENSSSCG00000013930	ATP13A1	2:58267719-58296259	2.01038	3.6735	2.77742	6.08503	4.73912	5.46556	0.885831	0.180609	1
ENSSSCT00000048529	ENSSSCG00000032478	MLLT6	12:23380958-23434795	1.88067	3.54674	2.77842	6.18457	4.51344	5.43567	0.91486	0.180885	1
ENSSSCT00000016207	ENSSSCG00000014855	-	9:9618622-9631001	245.362	248.429	237.163	216.365	209.171	210.708	-0.242679	0.180983	1
ENSSSCT00000047159	ENSSSCG00000011752	FNDC3B	13:110586925-110931686	2.64946	2.78356	2.38027	6.25195	4.3067	5.63291	0.984891	0.181013	1
ENSSSCT00000041880	ENSSSCG00000017993	NTN1	12:54060572-54288675	2.07781	3.49783	2.3511	6.13353	4.16247	5.38581	0.922612	0.181152	1
ENSSSCT00000040939	ENSSSCG00000016743	OGDH	18:50609416-50685674	1.21177	4.18939	2.56857	5.50237	5.06331	5.30538	0.93392	0.181193	1
ENSSSCT00000014339	ENSSSCG00000013119	STX3	2:11681360-11740744	1.59596	4.743	1.91038	5.6697	5.22345	5.75522	0.954627	0.181303	1
ENSSSCT00000042414	ENSSSCG00000035537	RUNX1	13:198371836-198635596	2.03628	3.83473	1.93909	6.62806	4.07418	5.54397	0.994481	0.181795	1
ENSSSCT00000025297	ENSSSCG00000026806	DHX9	9:124141932-124186961	7.61366	13.327	7.38456	13.8525	14.1996	14.0539	0.538576	0.182019	1
ENSSSCT00000008161	ENSSSCG00000007456	SULF2	17:49663386-49813062	3.14611	7.22784	6.84222	9.27394	9.44301	9.60241	0.676821	0.182339	1
ENSSSCT00000041079	ENSSSCG00000034949	-	1:90874113-90874305	10.4268	23.5031	6.06236	33.368	9.52237	21.1281	0.694724	0.182796	1
ENSSSCT00000013153	ENSSSCG00000012022	APP	13:189432065-189715911	21.1015	39.9084	29.6617	49.7706	31.0154	40.7909	0.408207	0.182913	1
ENSSSCT00000058534	ENSSSCG00000035875	OS9	5:22957928-23004463	23.595	26.5186	32.2974	22.5036	19.3831	20.8861	-0.427624	0.182921	1
ENSSSCT00000017640	ENSSSCG00000016199	CYP27A1	15:120419472-121064908	8.59133	8.61646	13.9318	6.7626	7.1887	6.22693	-0.655933	0.18302	1
ENSSSCT00000001637	ENSSSCG00000001471	BRD2	7:25150657-25165433	11.1205	22.3743	15.4725	23.9042	22.1833	22.9368	0.468749	0.183284	1
ENSSSCT00000026332	ENSSSCG00000000068	EP300	5:7312261-7373440	3.71251	5.55658	4.69997	8.37535	7.62792	8.10632	0.74037	0.183944	1
ENSSSCT00000028943	ENSSSCG00000027806	SAMHD1	17:40109162-40171904	3.34799	5.94003	5.05454	8.35799	7.64053	8.39124	0.720733	0.184182	1
ENSSSCT00000055343	ENSSSCG00000016611	CADPS2	18:24372475-24867284	9.98673	10.8134	6.52106	4.13388	7.71599	5.66001	-0.667145	0.184583	1
ENSSSCT00000062316	ENSSSCG00000020864	VDR	5:78203845-78267321	3.41214	3.92465	3.46862	7.25162	6.4181	6.69131	0.858602	0.184788	1
ENSSSCT00000019904	ENSSSCG00000018309	RF00567	17:26353437-26381575	2562.15	3294.76	3772.28	3783.03	4021.43	3919.68	0.246492	0.184947	1
ENSSSCT00000041070	ENSSSCG00000032444	PLXDC2	10:54268470-54677303	2.5824	4.9745	3.44064	6.80902	6.40445	6.89614	0.81958	0.184996	1
ENSSSCT00000014461	ENSSSCG00000013241	NR1H3	2:15270785-15389881	27.5371	23.0472	27.0477	18.9886	20.1452	19.4245	-0.449171	0.185466	1
ENSSSCT00000043968	ENSSSCG00000007456	SULF2	17:49663386-49813062	10.1866	12.0391	9.92505	16.0732	15.6381	16.5171	0.546102	0.185549	1
ENSSSCT00000050640	ENSSSCG00000000939	ACSS3	5:99818794-100429204	6.8608	7.78687	5.62516	9.85552	12.2215	11.2619	0.672737	0.185603	1
ENSSSCT00000052185	ENSSSCG00000040793	CTSD	2:1184803-1198471	2.40134	4.03704	4.25694	7.24459	5.82624	6.81039	0.841007	0.185645	1
ENSSSCT00000047276	ENSSSCG00000007362	SRSF6	17:46118824-46143671	5.16194	8.21212	7.15936	11.576	10.6952	11.1516	0.662437	0.185795	1
ENSSSCT00000011253	ENSSSCG00000010281	PSAP	14:74734187-74891528	38.525	58.3279	51.3654	74.0419	53.0853	64.5458	0.347629	0.185985	1
ENSSSCT00000051169	ENSSSCG00000039252	TCN1	2:11633002-11647728	19.8882	25.184	11.2332	30.0852	23.2853	26.4749	0.47585	0.186101	1
ENSSSCT00000012962	ENSSSCG00000011850	-	13:134185793-134281086	5.54616	5.34162	2.53513	6.82721	9.55466	8.18328	0.818557	0.186367	1
ENSSSCT00000055229	ENSSSCG00000037580	ITPRIPL1	3:46897136-46901835	7.50153	6.42014	9.45183	4.29314	5.11027	4.54032	-0.769433	0.186454	1
ENSSSCT00000018875	ENSSSCG00000017339	NMT1	12:18303374-18365138	3.02952	7.53007	3.98271	9.29707	7.11012	8.12792	0.71513	0.186752	1
ENSSSCT00000030384	ENSSSCG00000029239	MZB1	2:141276493-141279602	16.1908	6.03577	14.2282	7.89943	8.11491	8.28099	-0.638349	0.186805	1
ENSSSCT00000003145	ENSSSCG00000002844	-	6:36993532-37193600	8.39025	11.768	12.8969	7.88766	6.22476	7.40441	-0.642839	0.187894	1
ENSSSCT00000018478	ENSSSCG00000016969	-	16:47792888-47796656	5.15905	11.2335	11.205	3.72899	7.71927	5.62257	-0.71194	0.188056	1
ENSSSCT00000014804	ENSSSCG00000013554	TRIP10	2:72394262-72416169	13.1639	13.374	10.8466	7.2039	9.3035	8.51411	-0.609568	0.188677	1
ENSSSCT00000002294	ENSSSCG00000002051	ABHD4	7:76397083-76431923	1.36769	6.87557	2.70937	7.21839	6.61667	6.82852	0.871182	0.188859	1
ENSSSCT00000018612	ENSSSCG00000017094	2018-03-06	16:72046869-72105945	27.9134	21.7905	21.6763	16.0577	20.1736	18.0895	-0.438717	0.18997	1
ENSSSCT00000029122	ENSSSCG00000027372	SAMD9	9:72963814-72999761	9.17852	5.72388	4.57004	3.58871	3.91985	3.84882	-0.799759	0.190203	1
ENSSSCT00000053446	ENSSSCG00000040682	MAPK3	3:18282888-18299479	10.1556	21.1115	14.9221	21.3067	21.4724	22.0672	0.461858	0.190227	1
ENSSSCT00000037287	ENSSSCG00000035698	-	AEMK02000566.1:124373-128952	12.7936	5.87416	17.8925	7.84812	8.18478	8.12155	-0.64759	0.190375	1
ENSSSCT00000022340	ENSSSCG00000029790	PCYOX1	3:72198755-72223522	12.7308	11.1508	13.4566	8.70252	8.28205	8.43407	-0.5877	0.190439	1
ENSSSCT00000020486	ENSSSCG00000018891	RF00090	2:140884168-141231658	1102.03	1252.86	1364.03	1099.26	1101.99	1092.25	-0.216014	0.190957	1
ENSSSCT00000042281	ENSSSCG00000035736	-	3:10347407-10377038	2.01338	2.56318	1.75673	4.55959	4.37806	4.36985	0.996713	0.191408	1
ENSSSCT00000061410	ENSSSCG00000027144	LMNTD1	5:47728987-48305846	4.32043	5.07237	3.6396	2.03433	2.297	2.28833	-0.971362	0.191433	1
ENSSSCT00000059278	ENSSSCG00000013021	SF1	2:7391061-7404948	1.35915	2.22099	2.23275	4.09044	4.36156	4.66405	1.09278	0.191566	1
ENSSSCT00000065093	ENSSSCG00000006511	RUSC1	4:94489206-94514737	1.40168	2.69797	1.71181	3.44799	4.92908	4.42038	1.05906	0.191766	1
ENSSSCT00000008167	ENSSSCG00000007463	PTGIS	17:51153154-51200273	1.44069	2.7554	1.31452	5.17613	3.49231	4.40424	1.16375	0.192286	1
ENSSSCT00000003440	ENSSSCG00000003101	HIF3A	6:52345101-52373058	0.954585	3.10852	2.42541	5.20701	3.47895	4.28625	0.93202	0.192427	1
ENSSSCT00000003774	ENSSSCG00000003402	PGD	6:70675886-70692285	5.98502	14.5546	9.17444	13.3452	15.8102	14.616	0.528162	0.19275	1
ENSSSCT00000033047	ENSSSCG00000003617	TXLNA	6:88659707-88675369	0.761487	0.475338	1.07715	2.59287	2.56186	2.15267	1.48278	0.192785	1
ENSSSCT00000036396	ENSSSCG00000007968	RHBDF1	3:41548399-41574988	0.573021	1.14153	0.709714	1.92658	2.36467	2.40785	1.30758	0.192789	1
ENSSSCT00000066110	ENSSSCG00000034364	-	12:59466785-59706556	0.986776	4.04958	1.52183	4.8658	3.68343	4.16336	0.89146	0.192809	1
ENSSSCT00000055390	ENSSSCG00000009889	ALDH2	14:39901077-39933149	0.687904	1.40548	0.400002	2.84419	2.07369	2.47952	1.40982	0.192835	1
ENSSSCT00000045466	ENSSSCG00000032452	WFS1	8:4363485-4379234	0.452766	1.03537	0.638032	2.61241	1.9819	2.32781	1.51611	0.192857	1
ENSSSCT00000003972	ENSSSCG00000003578	FGR	6:84809530-84830399	0.233342	1.22955	0.698183	2.55302	2.01311	2.63898	1.55174	0.192875	1
ENSSSCT00000044539	ENSSSCG00000011782	ABCC5	13:121868610-122059398	0.964108	1.26315	2.01e-12	2.50641	2.12129	2.60433	1.51852	0.192935	1
ENSSSCT00000018789	ENSSSCG00000017260	WIPI1	12:11715273-11838504	4.86651	2.82196	4.87776	1.63949	2.85177	2.15619	-0.922039	0.192962	1
ENSSSCT00000055898	ENSSSCG00000016857	DAB2	16:24514721-24777242	0.894074	1.40969	0.0397998	2.56204	1.94783	2.48179	1.40973	0.192977	1
ENSSSCT00000051635	ENSSSCG00000036832	STK40	6:92350071-92484336	0.222895	1.92274	0.291941	2.25551	2.48082	2.51197	1.41183	0.192992	1
ENSSSCT00000058408	ENSSSCG00000016075	SF3B1	15:100868474-101373878	7.87e-05	2.34343	0.200085	2.99347	2.11693	2.23241	1.37897	0.193389	1
ENSSSCT00000013984	ENSSSCG00000012792	RENBP	X:124662957-124672211	0.00025749	2.633	0.00650898	2.92153	1.89744	2.37435	1.30505	0.193657	1
ENSSSCT00000054538	ENSSSCG00000029785	RPS9	6:55914158-55927282	95.1442	115.982	86.9495	83.4692	84.1896	85.5152	-0.26797	0.193955	1
ENSSSCT00000042741	ENSSSCG00000037402	-	3:57127752-57323512	8.12172	4.35655	10.5211	5.22364	4.39706	4.38664	-0.745607	0.194534	1
ENSSSCT00000018965	ENSSSCG00000017421	ACLY	12:20796740-20841298	8.90509	12.7565	7.91283	14.6569	15.4052	14.8424	0.566008	0.195085	1
ENSSSCT00000012042	ENSSSCG00000011000	DNAJA1	10:33399330-33495583	5.79487	9.36884	7.03797	10.0436	13.2626	11.6681	0.615091	0.195123	1
ENSSSCT00000053383	ENSSSCG00000000877	SCYL2	5:83812680-83894636	11.1873	8.0688	9.4831	5.79531	6.59122	6.39395	-0.645987	0.195477	1
ENSSSCT00000056577	ENSSSCG00000006624	SELENBP1	4:97860915-97894329	17.2409	12.6807	16.5623	10.9652	11.5979	11.3594	-0.495068	0.195925	1
ENSSSCT00000030886	ENSSSCG00000022197	HS6ST1	15:59066612-59108772	22.8528	19.5412	24.1646	34.3715	26.5764	30.6656	0.418549	0.197638	1
ENSSSCT00000042194	ENSSSCG00000034227	RPL35	1:265633676-265642288	76.9349	71.7272	67.4059	58.2193	62.3851	60.2407	-0.300942	0.197722	1
ENSSSCT00000042627	ENSSSCG00000031942	YES1	6:105506139-105600687	15.5795	17.6461	16.1819	11.5172	12.0144	11.7221	-0.518116	0.198259	1
ENSSSCT00000051798	ENSSSCG00000000190	TUBA1B	5:15150223-15270100	2.48321	13.8353	2.43613	12.2623	8.46074	9.79713	0.693708	0.19873	1
ENSSSCT00000011185	ENSSSCG00000010219	ARID5B	14:65408597-65598485	1.17887	1.71348	1.52511	2.99086	3.6354	3.24659	1.06468	0.198808	1
ENSSSCT00000051570	ENSSSCG00000006344	NOS1AP	4:88140949-88471876	1.23702	1.81455	1.33863	3.32443	3.07459	3.31056	1.05071	0.198858	1
ENSSSCT00000059093	ENSSSCG00000002015	AP1G2	7:75522792-75552904	1.06517	1.62144	1.30633	3.16657	3.1514	3.88213	1.2446	0.198898	1
ENSSSCT00000059769	ENSSSCG00000035352	-	5:3405617-3436174	1.37372	2.03267	0.812579	3.10423	3.31093	3.33814	1.11004	0.19897	1
ENSSSCT00000023629	ENSSSCG00000026733	HIPK2	18:9940156-10134790	1.34225	1.23438	1.56693	2.49538	3.91254	3.50175	1.15268	0.199017	1
ENSSSCT00000015562	ENSSSCG00000014242	ZNF608	2:128048246-128154895	1.16482	1.61838	1.50046	3.91168	2.68728	3.35659	1.11852	0.199069	1
ENSSSCT00000006796	ENSSSCG00000006201	ARFGEF1	4:67465516-67613622	14.496	12.3386	11.8362	8.13702	9.57822	8.72702	-0.582577	0.199069	1
ENSSSCT00000041975	ENSSSCG00000009978	AP1B1	14:46469456-46520135	1.00259	1.15971	1.34351	3.42376	2.87142	3.36144	1.33883	0.19908	1
ENSSSCT00000007787	ENSSSCG00000007115	THBD	17:30220161-30223499	1.46617	1.43003	1.17845	3.73849	2.68985	3.247	1.14418	0.199106	1
ENSSSCT00000060153	ENSSSCG00000023294	-	3:57867431-57946654	0.889133	1.24911	2.10257	3.6291	2.88653	3.65468	1.16037	0.199131	1
ENSSSCT00000060108	ENSSSCG00000038660	HAAO	3:97580703-97595096	0.815816	2.38037	1.05051	3.43226	2.89386	3.57887	1.12519	0.19914	1
ENSSSCT00000058648	ENSSSCG00000012771	SLC6A8	X:124444282-124484766	0.782868	1.95798	1.36783	4.04574	2.7356	3.3462	1.19942	0.199202	1
ENSSSCT00000015381	ENSSSCG00000014080	HMGCR	2:84380211-84402956	1.00501	2.08015	0.828666	2.44431	3.95782	3.28586	1.19979	0.199212	1
ENSSSCT00000003948	ENSSSCG00000003554	SELENON	6:83246933-83260993	0.771599	1.81467	1.45603	3.98008	2.69942	3.21792	1.18862	0.199224	1
ENSSSCT00000051994	ENSSSCG00000012029	BACH1	13:192656330-192697540	0.299945	2.41227	1.52081	3.3442	3.23743	3.35362	1.13422	0.199286	1
ENSSSCT00000040027	ENSSSCG00000036152	TSPAN15	14:72501288-72555081	23.1492	27.9608	32.1927	20.4013	22.3903	21.6162	-0.406368	0.199516	1
ENSSSCT00000044439	ENSSSCG00000023907	AFAP1	8:3066781-3202533	0.576044	2.09544	0.904266	4.09046	2.54095	3.53119	1.38834	0.199525	1
ENSSSCT00000054130	ENSSSCG00000034754	PLEKHS1	14:124072755-124106802	0.89355	1.6052	1.72206	4.4726	2.0411	3.24514	1.11188	0.1998	1
ENSSSCT00000007723	ENSSSCG00000007052	FERMT1	17:15080586-15137726	4.62248	5.90277	4.28621	10.0816	6.3616	8.44452	0.704509	0.199995	1
ENSSSCT00000007928	ENSSSCG00000007246	TM9SF4	17:35765097-35822357	2.44623	3.86234	3.04288	6.01291	5.55729	5.28244	0.793965	0.20041	1
ENSSSCT00000003953	ENSSSCG00000003559	ARID1A	6:84049086-84127790	2.20314	3.13353	3.50807	5.68378	5.77671	5.88718	0.910286	0.200419	1
ENSSSCT00000018692	ENSSSCG00000017168	2018-09-09	12:4254776-4347683	1.95258	3.57626	2.99909	5.97445	5.44942	5.77931	0.951098	0.200605	1
ENSSSCT00000053024	ENSSSCG00000036820	-	AEMK02000452.1:1845957-1847747	10.6592	16.8822	11.8458	10.7394	6.62482	8.53135	-0.623826	0.200635	1
ENSSSCT00000048980	ENSSSCG00000021418	LSS	AEMK02000328.1:519535-554726	2.51973	3.7494	2.81927	6.4416	5.11596	5.7479	0.871339	0.200645	1
ENSSSCT00000027267	ENSSSCG00000023325	-	13:34088549-34147370	6.23382	7.78901	6.5047	3.2	4.83551	4.22603	-0.760113	0.200661	1
ENSSSCT00000031422	ENSSSCG00000027121	ODC1	3:126071561-126132577	4.31185	10.0533	6.34422	14.6685	7.36657	11.1281	0.649938	0.200725	1
ENSSSCT00000008158	ENSSSCG00000007454	-	17:49258552-49380788	2.98668	4.26106	4.57883	6.90909	7.1571	7.24868	0.797277	0.200729	1
ENSSSCT00000017298	ENSSSCG00000015886	ITGB6	15:67041518-67175254	13.5853	34.0785	8.62199	30.7331	23.3736	26.621	0.52405	0.200784	1
ENSSSCT00000003964	ENSSSCG00000003570	WDTC1	6:84449046-84538165	2.54598	3.14196	2.71102	6.28316	5.05251	5.3711	0.929595	0.200834	1
ENSSSCT00000065140	ENSSSCG00000015480	PRRC2C	9:113973267-114067553	2.45875	4.30241	2.10682	5.98953	5.15588	5.56333	0.857221	0.201005	1
ENSSSCT00000025027	ENSSSCG00000028431	HSD17B4	2:123313439-123403088	32.4019	35.007	34.6653	21.3299	32.2754	27.3465	-0.374971	0.201028	1
ENSSSCT00000036588	ENSSSCG00000008844	KDR	8:41809114-41856379	4.63566	7.81556	2.51345	9.2857	7.77437	8.67251	0.740806	0.201122	1
ENSSSCT00000006285	ENSSSCG00000005715	PRRC2B	1:271336385-271430916	1.80184	3.7532	3.23999	6.68526	5.14539	5.74451	0.939908	0.201128	1
ENSSSCT00000048952	ENSSSCG00000036093	-	7:20721469-20721781	96.1189	90.3876	127.685	107.352	76.6031	58.2402	-0.41691	0.201148	1
ENSSSCT00000002396	ENSSSCG00000002142	TEP1	7:78491052-78530146	2.20427	4.20771	2.49101	6.57088	4.93507	5.73633	0.896747	0.201166	1
ENSSSCT00000010463	ENSSSCG00000009545	COL4A2	11:76997125-77165491	3.48492	4.38462	3.70327	7.88685	6.22478	7.26375	0.832815	0.201198	1
ENSSSCT00000022397	ENSSSCG00000026196	-	8:130222003-130319610	1.7714	4.40519	2.84435	6.39393	5.19406	5.56397	0.871788	0.201219	1
ENSSSCT00000052048	ENSSSCG00000033327	PDGFB	5:8986461-9007462	2.74352	4.04012	2.54901	6.71589	4.69947	5.38222	0.793441	0.201249	1
ENSSSCT00000026086	ENSSSCG00000023235	MAN1C1	6:83089948-83228777	3.59279	3.86467	4.0497	7.67495	6.27072	7.00863	0.811013	0.20125	1
ENSSSCT00000028320	ENSSSCG00000025940	-	3:5148244-5228641	6.36426	4.76927	5.2783	3.016	3.32081	3.11495	-0.810664	0.201392	1
ENSSSCT00000037916	ENSSSCG00000032073	-	14:51624285-51657535	8.5164	6.22196	10.0933	4.46385	5.54428	5.1965	-0.736275	0.201409	1
ENSSSCT00000037353	ENSSSCG00000036224	-	3:57127752-57323512	222.84	151.22	378.762	172.321	205.643	194.525	-0.468814	0.201619	1
ENSSSCT00000031820	ENSSSCG00000026981	MRPS6	13:197688330-197768071	9.0781	11.412	9.64786	5.49998	7.43524	6.67324	-0.644872	0.202133	1
ENSSSCT00000058122	ENSSSCG00000039847	C1S	5:63644320-63751607	17.0178	19.1558	12.7523	22.6416	22.1332	22.6939	0.427245	0.202276	1
ENSSSCT00000041822	ENSSSCG00000005654	SPTAN1	1:268936025-269030719	5.70831	7.58779	5.75757	10.4563	9.81666	9.98062	0.625115	0.202454	1
ENSSSCT00000010572	ENSSSCG00000009644	ADAM28	14:8375211-8438615	5.69097	5.69721	3.11307	10.4539	6.31111	8.39385	0.74857	0.202612	1
ENSSSCT00000018819	ENSSSCG00000017287	PSMC5	12:15091728-15187207	9.34437	10.1653	10.5553	5.62274	6.99082	6.41207	-0.68643	0.202732	1
ENSSSCT00000000402	ENSSSCG00000000376	SUOX	5:21395265-21399736	7.89369	10.7312	10.9397	6.66234	6.39097	6.15768	-0.645049	0.203167	1
ENSSSCT00000038839	ENSSSCG00000004570	TPM1	1:108985777-109019044	3.24748	10.0594	3.11475	13.492	4.45581	9.05477	0.698081	0.203339	1
ENSSSCT00000021229	ENSSSCG00000019634	RF00562	14:23289582-23396457	1380.22	2682.75	2225.5	2446.08	2652.13	2558.22	0.270732	0.203713	1
ENSSSCT00000005525	ENSSSCG00000005009	KLHDC2	1:179611200-179734451	0	8.51608	0	5.48039	5.76409	5.42047	0.936215	0.204651	1
ENSSSCT00000005078	ENSSSCG00000004597	AQP9	1:113794039-114037046	0.330876	3.41418	6.30546	0.702369	1.96848	1.3618	-1.27227	0.204682	1
ENSSSCT00000065757	ENSSSCG00000034167	SLC5A3	13:197688330-197768071	17.7687	15.124	15.7196	10.2002	13.6265	12.1228	-0.474281	0.204843	1
ENSSSCT00000064710	ENSSSCG00000030130	DPYSL2	14:10422333-10545778	2.65809	9.99344	3.04741	7.84734	8.9652	8.56427	0.660031	0.205906	1
ENSSSCT00000060775	ENSSSCG00000009192	PDLIM5	8:125043880-125260702	4.3668	9.84105	4.87668	10.6937	9.35052	9.97034	0.618631	0.206399	1
ENSSSCT00000047439	ENSSSCG00000014016	SQSTM1	2:78730721-78802256	11.7645	39.3523	24.5342	30.4707	39.4276	32.6415	0.428516	0.20725	1
ENSSSCT00000045631	ENSSSCG00000022901	KLHDC3	7:38055573-38087172	18.4728	14.8938	15.3907	12.456	10.8456	12.3181	-0.490219	0.207695	1
ENSSSCT00000054480	ENSSSCG00000039134	-	13:54881129-54903980	2.12295	6.76999	2.81712	9.09933	4.69895	6.90661	0.782203	0.208247	1
ENSSSCT00000006417	ENSSSCG00000005838	TRAF2	AEMK02000682.1:928535-939340	7.68818	13.2863	6.49902	13.904	12.7429	13.9148	0.529902	0.208277	1
ENSSSCT00000039225	ENSSSCG00000034846	-	AEMK02000695.1:14117-14844	105.063	87.9486	135.996	106.644	193.249	150.468	0.384074	0.208466	1
ENSSSCT00000030703	ENSSSCG00000023118	BZW2	9:85850646-85947430	2.27793	6.78988	2.89584	9.3531	4.54109	7.12297	0.773485	0.20868	1
ENSSSCT00000037751	ENSSSCG00000009815	CAMKK2	14:31312048-31366500	2.50377	3.88946	5.05642	3.2324	9.41925	8.7409	0.84276	0.208715	1
ENSSSCT00000048452	ENSSSCG00000039460	-	6:59556686-59562147	178.795	181.692	208.449	152.451	180.549	162.538	-0.247048	0.209116	1
ENSSSCT00000045749	ENSSSCG00000040100	ITPKB	10:14365937-14467681	4.33697	6.26655	5.05842	8.61801	8.79406	8.75239	0.695062	0.209637	1
ENSSSCT00000036915	ENSSSCG00000039290	MTPN	18:13322449-13399271	7.70421	15.1629	8.03849	16.5179	13.4758	15.0505	0.515141	0.209797	1
ENSSSCT00000009230	ENSSSCG00000008429	EPCAM	3:93165218-93185715	32.8624	40.221	36.2958	26.5198	31.8644	29.1758	-0.35567	0.210769	1
ENSSSCT00000001743	ENSSSCG00000001564	SRSF3	7:32282456-32310904	4.1033	7.89354	4.21697	9.06351	8.92775	8.6145	0.674025	0.21101	1
ENSSSCT00000012814	ENSSSCG00000011704	WWTR1	13:89746015-89889187	7.99857	12.9929	10.4286	16.862	14.1077	15.2437	0.522944	0.21159	1
ENSSSCT00000009234	ENSSSCG00000008433	-	3:93372002-93386649	37.9615	57.4769	36.5601	36.7915	33.4894	35.2408	-0.345964	0.212239	1
ENSSSCT00000018202	ENSSSCG00000016721	DBNL	18:48693820-48763159	11.2703	17.6921	13.1655	18.9519	20.2966	19.4362	0.444951	0.212651	1
ENSSSCT00000009793	ENSSSCG00000008940	GRSF1	8:67590968-67607304	10.9603	13.4479	10.9713	7.67584	9.22034	8.0122	-0.534022	0.212834	1
ENSSSCT00000061288	ENSSSCG00000040879	CNBP	13:71634524-71707032	15.4459	10.8496	12.5593	8.30023	10.7531	8.77833	-0.521301	0.213012	1
ENSSSCT00000047536	ENSSSCG00000032073	-	14:51624285-51657535	10.7239	12.6652	12.6483	7.51914	9.13796	8.04239	-0.573866	0.213195	1
ENSSSCT00000002083	ENSSSCG00000001858	CIB1	7:55753066-55798621	23.0022	35.2773	29.9806	23.4362	22.7825	23.216	-0.373196	0.213572	1
ENSSSCT00000052419	ENSSSCG00000029183	SEC11A	7:52829304-52872012	23.0309	26.3165	20.1406	18.2649	16.7403	17.5283	-0.434783	0.214789	1
ENSSSCT00000009835	ENSSSCG00000008980	SCARB2	8:71838394-71910461	5.62948	8.96123	5.83108	11.9396	9.31476	10.569	0.602567	0.21519	1
ENSSSCT00000012420	ENSSSCG00000029251	-	13:30602222-30805610	4.32995	9.33261	6.24234	10.7831	9.83027	10.3526	0.601392	0.215438	1
ENSSSCT00000045809	ENSSSCG00000032444	PLXDC2	10:54268470-54677303	3.38683	5.59049	3.94427	7.69985	7.18136	7.31217	0.733212	0.216183	1
ENSSSCT00000000837	ENSSSCG00000000190	TUBA1B	5:15150223-15270100	3.71675	9.6854	3.2011	8.01399	10.5961	7.97222	0.642883	0.216641	1
ENSSSCT00000003971	ENSSSCG00000003577	WASF2	6:84610106-84697426	3.58127	4.91914	3.99764	8.22225	6.51541	7.35555	0.772704	0.216704	1
ENSSSCT00000034320	ENSSSCG00000013629	SMARCA4	2:69717312-69810295	3.38705	6.09053	3.88607	8.19124	6.81965	7.42383	0.7029	0.21673	1
ENSSSCT00000018005	ENSSSCG00000016535	CALD1	18:14267958-14478503	2.18363	2.79726	1.97554	4.67567	5.10146	4.58094	0.974768	0.216731	1
ENSSSCT00000001058	ENSSSCG00000000968	SBF1	5:260721-361548	2.12535	2.85725	1.85065	4.77697	4.75239	4.77399	0.99449	0.216804	1
ENSSSCT00000056944	ENSSSCG00000014802	NUMA1	9:6488480-6662878	2.14385	2.33857	2.76724	4.50854	4.67366	4.54041	0.853283	0.216837	1
ENSSSCT00000035982	ENSSSCG00000022741	PDGFRB	2:151155753-151192816	1.52865	2.74044	2.66603	4.8524	4.97449	4.47743	0.974606	0.216915	1
ENSSSCT00000041598	ENSSSCG00000001819	MAN2A2	7:53498908-53520697	3.35717	5.01621	4.50848	8.13351	6.25334	7.44395	0.713707	0.216927	1
ENSSSCT00000002600	ENSSSCG00000002337	ZFYVE1	7:96323260-96380291	2.1268	3.09931	2.1245	5.51853	4.32577	4.75311	0.924255	0.216972	1
ENSSSCT00000065793	ENSSSCG00000033497	RERE	6:68957282-69211169	1.81219	2.27267	2.38732	4.93777	4.27075	4.79889	1.03875	0.217045	1
ENSSSCT00000016983	ENSSSCG00000015590	FLVCR1	9:130541634-130570702	1.77122	2.88426	1.84549	4.87024	4.35151	4.68569	1.02431	0.217052	1
ENSSSCT00000052508	ENSSSCG00000040207	P2RY2	9:7688109-7694360	1.54854	3.8206	1.96098	5.09616	4.74893	4.81665	0.936407	0.217135	1
ENSSSCT00000008899	ENSSSCG00000008123	ARID5A	3:46701631-46714113	1.93724	3.71066	1.48758	4.81618	4.47857	4.85645	0.922839	0.217274	1
ENSSSCT00000030677	ENSSSCG00000029256	AKR1A1	6:165809752-165865690	3.90929	5.6428	3.40412	8.58922	6.38147	7.11234	0.723145	0.217437	1
ENSSSCT00000053084	ENSSSCG00000014170	CAST	2:103255737-103378623	4.16404	4.91637	4.56793	1.28561	3.63236	2.23407	-0.932712	0.217477	1
ENSSSCT00000043424	ENSSSCG00000036537	NFIC	2:75193169-75263372	1.25165	3.45872	2.14112	5.46129	4.15271	4.7897	1.0045	0.21756	1
ENSSSCT00000056914	ENSSSCG00000009309	-	11:5065953-5093517	14.5265	18.4428	12.8038	8.04332	15.3847	9.4798	-0.507254	0.217567	1
ENSSSCT00000058644	ENSSSCG00000038753	RF00002	AEMK02000489.1:4284-4437	1663.59	3280.46	4735.93	1788.35	2884.65	2625.02	-0.443833	0.217608	1
ENSSSCT00000028169	ENSSSCG00000026416	RF00618	15:29782543-30042725	39.7448	73.0544	0	0	23.3481	20.4019	-1.37483	0.217608	1
ENSSSCT00000044582	ENSSSCG00000034465	LRP10	7:76149306-76158905	16.9615	36.751	22.6542	40.8766	28.8147	32.2666	0.404203	0.217921	1
ENSSSCT00000055101	ENSSSCG00000033175	SASH1	1:17306372-17662825	0.497842	3.36762	2.75953	5.06837	4.72688	4.74511	1.06397	0.218044	1
ENSSSCT00000000051	ENSSSCG00000000046	CYP2D25	5:6538906-6543746	1.84332	3.25578	1.43648	3.28183	6.39025	4.51634	1.04343	0.21812	1
ENSSSCT00000043454	ENSSSCG00000036779	RF00002	AEMK02000695.1:10195-10348	1663.59	3280.46	4735.93	1788.35	2884.65	2628.18	-0.443209	0.218307	1
ENSSSCT00000046266	ENSSSCG00000034448	-	6:54564817-54572616	78.3851	73.3252	77.1585	63.1284	66.0133	64.3222	-0.287241	0.218663	1
ENSSSCT00000045592	ENSSSCG00000033019	-	1:267941952-268008830	31.9772	28.5696	25.0466	22.9257	21.8748	22.6043	-0.384122	0.218766	1
ENSSSCT00000030544	ENSSSCG00000035650	-	2:57245385-57271405	3.96575	5.61994	3.64958	9.08517	5.56384	7.07631	0.670774	0.218788	1
ENSSSCT00000043475	ENSSSCG00000005446	EPB41L4B	1:250229170-250368889	8.16488	5.57636	7.44272	3.50512	5.55981	4.6122	-0.659677	0.219245	1
ENSSSCT00000056051	ENSSSCG00000011272	-	13:24691823-24699363	132.387	126.684	141.09	100.319	130.232	114.872	-0.262778	0.219308	1
ENSSSCT00000019391	ENSSSCG00000017817	PRPF8	12:47844403-47895231	9.2206	15.0695	13.3704	17.742	17.5256	17.9722	0.46549	0.219407	1
ENSSSCT00000046059	ENSSSCG00000008188	MGAT4A	3:55564510-55687835	1.59589	4.23907	1.21165	6.23843	3.37753	4.80795	0.971332	0.219504	1
ENSSSCT00000051926	ENSSSCG00000038719	-	14:48858101-49012754	249.681	174.259	225.943	193.702	188.944	155.206	-0.335898	0.219577	1
ENSSSCT00000061735	ENSSSCG00000036592	SRSF2	12:4774677-4808911	2.92599	4.36092	2.59192	5.19366	6.91326	5.835	0.805044	0.219779	1
ENSSSCT00000013436	ENSSSCG00000012287	TFE3	X:43100005-43116296	2.7085	4.40594	2.91841	6.61302	5.4324	6.16422	0.806722	0.219879	1
ENSSSCT00000014398	ENSSSCG00000013178	ZDHHC5	2:13228314-13276703	3.11808	4.05269	2.49447	6.55409	5.43838	5.80786	0.825333	0.220055	1
ENSSSCT00000057869	ENSSSCG00000040835	MANSC1	5:60086746-60097644	2.55871	3.45429	10.9718	3.25652	2.56757	3.0764	-0.942546	0.220091	1
ENSSSCT00000000201	ENSSSCG00000000190	TUBA1B	5:15150223-15270100	33.0891	120.784	27.8824	122.818	63.0574	79.6956	0.603273	0.220104	1
ENSSSCT00000000405	ENSSSCG00000000379	ESYT1	5:21518069-21534463	6.50706	11.0256	4.49736	4.27813	5.2924	3.9244	-0.718819	0.220138	1
ENSSSCT00000063883	ENSSSCG00000036812	MPRIP	12:61077146-61186101	1.96484	4.11746	3.96133	6.58734	5.7491	5.95917	0.811807	0.220197	1
ENSSSCT00000047141	ENSSSCG00000016330	-	15:137283275-137439384	2.51757	7.58821	3.33449	8.46885	6.37505	7.49081	0.694299	0.220246	1
ENSSSCT00000033113	ENSSSCG00000012270	-	X:41810141-41832840	4.64861	12.0017	7.2128	13.2795	11.0597	12.2066	0.584694	0.22025	1
ENSSSCT00000009095	ENSSSCG00000008304	PRADC1	3:69547529-69566478	5.8377	4.90128	6.55023	3.55235	3.35233	3.32332	-0.773643	0.220583	1
ENSSSCT00000033486	ENSSSCG00000015955	ITGA6	15:78504311-78589645	47.1617	35.0507	32.5113	32.7463	27.7867	30.0541	-0.388187	0.220615	1
ENSSSCT00000051253	ENSSSCG00000004018	AFDN	1:1581994-1698532	7.80547	12.9768	8.00454	13.9701	14.5279	14.4088	0.541197	0.220711	1
ENSSSCT00000043460	ENSSSCG00000030996	XBP1	14:46008519-46016631	130.017	85.1956	129.622	93.6456	94.715	94.4789	-0.351541	0.220964	1
ENSSSCT00000000943	ENSSSCG00000000864	CHPT1	5:82493991-82544732	6.49733	4.53942	6.62749	3.29321	3.85291	3.33281	-0.772742	0.221289	1
ENSSSCT00000038160	ENSSSCG00000010854	TMEM63A	10:13757488-13814024	4.74801	5.31582	8.00617	2.79829	4.16064	3.31224	-0.829706	0.221606	1
ENSSSCT00000012943	ENSSSCG00000011831	APOD	13:132514025-132557866	8.86288	30.8507	17.0322	25.6405	25.6174	26.7715	0.450248	0.221907	1
ENSSSCT00000058366	ENSSSCG00000031751	-	7:20891745-20892057	38.5509	13.2579	36.0002	21.3057	21.7469	20.3705	-0.550131	0.222859	1
ENSSSCT00000000975	ENSSSCG00000000891	LTA4H	5:87486712-87518357	26.9846	18.2131	28.4659	16.4521	21.2627	19.0308	-0.428664	0.22354	1
ENSSSCT00000024405	ENSSSCG00000023998	PSMD2	13:122187459-122250062	5.92244	11.388	7.8473	12.2915	12.5695	12.2	0.524341	0.223862	1
ENSSSCT00000034640	ENSSSCG00000008959	CXCL2	8:70054755-70163415	13.2625	21.6172	8.53259	23.2728	16.6215	20.5102	0.454112	0.224158	1
ENSSSCT00000048426	ENSSSCG00000032496	-	7:21276964-21652382	5.84447	1.6899	5.74553	3.40354	0.971311	2.29812	-0.997365	0.224212	1
ENSSSCT00000030079	ENSSSCG00000028643	SLC6A20	13:28900321-28945187	11.9761	6.98031	6.16873	6.75023	3.84056	5.30574	-0.690554	0.224569	1
ENSSSCT00000035508	ENSSSCG00000015405	-	9:99684188-99782278	5.59646	5.38824	8.02715	2.69225	17.8952	11.5038	0.688598	0.224679	1
ENSSSCT00000064068	ENSSSCG00000032549	GNA12	3:2005471-2105853	5.92791	14.4498	7.95238	16.0346	11.3829	13.9793	0.521873	0.224786	1
ENSSSCT00000027305	ENSSSCG00000025588	FJX1	2:25421593-25422907	2.4979	5.29572	2.07693	8.2994	3.93747	5.84821	0.825684	0.224822	1
ENSSSCT00000001125	ENSSSCG00000034986	-	7:20728661-20729072	7.93049	4.48188	5.08822	4.55999	1.94681	3.37374	-0.841175	0.225394	1
ENSSSCT00000001118	ENSSSCG00000001025	DSP	7:4862564-4937363	6.05149	12.0399	7.39731	13.637	11.6077	12.6301	0.539238	0.225994	1
ENSSSCT00000011385	ENSSSCG00000010401	-	14:90582544-90640294	4.47501	7.90403	4.70705	11.1007	7.4022	9.11167	0.654557	0.226136	1
ENSSSCT00000042353	ENSSSCG00000033175	SASH1	1:17306372-17662825	7.63433	10.0265	6.73326	14.1228	10.3443	12.4463	0.56081	0.226398	1
ENSSSCT00000056679	ENSSSCG00000015657	PIGR	9:67552806-67574827	75.3681	1.63489	57.5469	2.03702	53.035	6.60447	-1.31291	0.226774	1
ENSSSCT00000016950	ENSSSCG00000015560	ARPC5	9:124837758-124848198	8.60238	21.63	10.5588	21.2725	16.6534	19.1018	0.465218	0.226948	1
ENSSSCT00000050998	ENSSSCG00000034937	SH3BGRL3	6:83687603-83689075	9.92432	13.5732	14.9382	19.5554	16.6269	18.8463	0.481565	0.229376	1
ENSSSCT00000021151	ENSSSCG00000019556	RF00100	7:46656763-46657094	83720.2	103169	109717	88439.9	89318.5	88917.4	-0.190474	0.22939	1
ENSSSCT00000007152	ENSSSCG00000006530	EFNA1	4:94665566-94674071	23.5027	46.7124	39.7359	47.5323	46.9009	45.97	0.329999	0.229922	1
ENSSSCT00000063555	ENSSSCG00000040710	SURF4	1:272970531-272988658	4.05216	4.9126	4.77525	7.80535	7.72491	7.62706	0.704205	0.230704	1
ENSSSCT00000011309	ENSSSCG00000010331	-	14:81835193-81879565	7.47293	17.7225	13.5106	18.9455	15.9384	18.2688	0.431769	0.230716	1
ENSSSCT00000002802	ENSSSCG00000002523	CDC42BPB	AEMK02000452.1:1650034-1765830	3.92452	5.4402	4.09669	7.66368	7.55578	7.83514	0.728211	0.230779	1
ENSSSCT00000010555	ENSSSCG00000009628	CCAR2	14:6860771-6873550	3.93583	5.76269	4.42327	8.07015	7.39844	7.34594	0.646851	0.230932	1
ENSSSCT00000051562	ENSSSCG00000031602	DNAJC5	17:62755347-62780466	7.16582	8.38841	6.9102	3.7573	5.6717	4.81172	-0.678894	0.231005	1
ENSSSCT00000000620	ENSSSCG00000000576	-	5:51810966-51831490	36.5282	78.8277	100.724	55.8501	53.6492	54.1272	-0.421366	0.231646	1
ENSSSCT00000044885	ENSSSCG00000035904	-	1:272961705-272970496	591.289	568.541	540.114	499.103	515.024	503.836	-0.210799	0.2317	1
ENSSSCT00000038726	ENSSSCG00000034789	RF01229	3:41941925-42022760	168.318	116.243	291.944	219.198	347.994	267.258	0.45377	0.231716	1
ENSSSCT00000013193	ENSSSCG00000012061	PIGP	13:200686665-200821912	5.31349	9.56437	8.25596	4.92868	4.84858	4.27236	-0.733995	0.231857	1
ENSSSCT00000028332	ENSSSCG00000028827	PARVA	2:46839484-47028078	2.00731	1.38988	1.76257	3.54469	3.86811	4.04741	1.06209	0.232728	1
ENSSSCT00000006553	ENSSSCG00000005970	SQLE	4:14667847-14700221	1.92595	1.69182	1.38307	3.32378	4.43633	3.67078	1.10113	0.23276	1
ENSSSCT00000017599	ENSSSCG00000016164	IKZF2	15:115512185-115677776	3.39363	3.3937	3.64757	1.49665	2.23535	1.84266	-0.896021	0.232791	1
ENSSSCT00000063919	ENSSSCG00000004280	RIMS1	1:51785519-52246363	2.6513	3.90563	3.88455	1.53003	2.05017	1.73403	-0.958906	0.232834	1
ENSSSCT00000057897	ENSSSCG00000035774	ERRFI1	6:68667655-68694086	1.58388	2.31745	1.20393	3.12634	4.36527	3.58892	1.03202	0.232835	1
ENSSSCT00000008781	ENSSSCG00000008013	IGFALS	3:40174763-40177787	1.76238	2.35962	1.20297	2.89163	4.47935	3.70963	0.974702	0.232903	1
ENSSSCT00000000821	ENSSSCG00000000757	ADIPOR2	5:68755836-68807493	1.21624	2.31624	1.77099	4.16213	3.13323	3.76683	0.980526	0.232908	1
ENSSSCT00000002960	ENSSSCG00000002669	CRISPLD2	6:3880717-3944680	1.12106	2.14535	1.46167	3.95859	3.4354	3.47164	1.10947	0.232912	1
ENSSSCT00000036112	ENSSSCG00000008003	HAGHL	3:41042690-41062032	3.54509	3.45967	4.21741	1.17333	2.09977	1.50903	-1.20428	0.23298	1
ENSSSCT00000006592	ENSSSCG00000006008	-	4:20645037-20935759	1.11708	1.96085	2.36295	4.57936	3.30266	3.45187	0.979117	0.233112	1
ENSSSCT00000036394	ENSSSCG00000027628	IL6R	4:95322433-95381338	1.04092	2.68436	1.40051	4.46284	2.90799	4.06244	1.0744	0.233294	1
ENSSSCT00000003904	ENSSSCG00000003514	HSPG2	6:79850756-79921097	1.11996	2.78972	1.24313	4.24058	3.35659	3.0291	0.96501	0.233302	1
ENSSSCT00000037209	ENSSSCG00000016646	IFRD1	18:33198005-33221001	10.0219	4.6535	3.13473	3.39517	3.4367	3.24802	-0.844608	0.233351	1
ENSSSCT00000010750	ENSSSCG00000009807	RHOF	14:30896399-30957231	4.40973	2.89952	3.69251	1.30245	2.27498	1.86775	-1.00485	0.233384	1
ENSSSCT00000025302	ENSSSCG00000024059	VAT1	12:19870274-19879233	28.1052	50.2599	51.4671	33.003	36.1544	34.5768	-0.349843	0.233412	1
ENSSSCT00000040082	ENSSSCG00000009169	SLC39A8	8:118604958-118685168	2.02998	9.07925	6.40595	10.8773	7.41803	8.53067	0.584828	0.233465	1
ENSSSCT00000041092	ENSSSCG00000034492	RF00012	12:34815475-34912269	2204.09	515.894	3426.98	645.944	2018.82	1388.97	-0.7294	0.233542	1
ENSSSCT00000012744	ENSSSCG00000011643	AMOTL2	13:75490958-75509420	5.92453	9.28568	6.41545	10.9869	11.4854	11.2797	0.603089	0.233839	1
ENSSSCT00000028428	ENSSSCG00000035610	-	7:20897822-20898203	8.32435	2.30047	6.59729	4.18844	1.68753	3.79419	-0.857218	0.233942	1
ENSSSCT00000023877	ENSSSCG00000022256	DEPP1	14:91092179-91138465	12.8869	19.9799	17.9704	22.1363	24.9481	22.3996	0.41676	0.234124	1
ENSSSCT00000022422	ENSSSCG00000017950	TP53	12:52780229-53166567	1.93328	2.06305	0.923479	4.91302	2.19432	3.61491	1.0381	0.23421	1
ENSSSCT00000029901	ENSSSCG00000025126	LGI4	6:44656287-44663234	0.587131	3.13124	1.17541	4.61255	2.57052	3.4757	1.04167	0.234296	1
ENSSSCT00000014465	ENSSSCG00000013245	ARFGAP2	2:15390426-15606626	3.23818	5.94945	2.23229	2.30865	0.630704	2.59387	-1.02308	0.234435	1
ENSSSCT00000036355	ENSSSCG00000002396	GSTZ1	7:100348884-100449305	2.60169	2.57507	5.30496	1.36572	2.54389	1.43924	-0.95996	0.234443	1
ENSSSCT00000020859	ENSSSCG00000019264	RF00410	5:79281585-79315011	0	0	19.2387	7.99643	19.334	16.876	1.09882	0.234669	1
ENSSSCT00000044913	ENSSSCG00000013510	UBXN6	2:74357516-74411659	4.09391	9.5871	9.23469	4.15051	4.91056	5.5411	-0.665406	0.234982	1
ENSSSCT00000051112	ENSSSCG00000021585	OXTR	13:65113596-65154790	6.85054	12.6104	6.39068	12.9691	12.2807	12.8378	0.526608	0.235322	1
ENSSSCT00000012304	ENSSSCG00000011237	PDCD6IP	13:19597102-19664239	5.59753	9.59213	6.28622	12.3292	10.6744	10.8706	0.620499	0.235576	1
ENSSSCT00000013439	ENSSSCG00000012290	WDR45	X:43147479-43155978	6.37802	11.2993	9.9554	5.52586	6.62224	6.5175	-0.586936	0.235668	1
ENSSSCT00000023164	ENSSSCG00000000555	ITPR2	5:46935922-47464125	6.92547	9.7114	10.66	5.49678	6.35408	6.11619	-0.626905	0.235781	1
ENSSSCT00000039062	ENSSSCG00000036946	HIST2H2BE	4:99169520-99189981	32.4288	31.692	34.0572	26.5061	24.7904	27.2893	-0.35989	0.235907	1
ENSSSCT00000063466	ENSSSCG00000038494	LPIN2	6:103451351-103728152	3.17702	11.4924	6.83897	8.44006	13.8798	10.1624	0.562213	0.23611	1
ENSSSCT00000038993	ENSSSCG00000011867	MYLK	13:136619307-136809673	12.9743	15.8516	10.9418	19.7995	15.7692	19.8844	0.445255	0.236198	1
ENSSSCT00000063578	ENSSSCG00000015565	C1orf21	9:125613076-125846000	29.8275	31.4512	32.3292	24.9976	24.8254	25.3219	-0.353847	0.236397	1
ENSSSCT00000030283	ENSSSCG00000029262	GOSR1	12:46541171-46597071	10.2995	8.54423	9.04294	4.75612	7.14987	6.29357	-0.646232	0.237029	1
ENSSSCT00000042058	ENSSSCG00000034768	CYTH3	3:4900569-5048300	8.39249	8.99086	10.3686	4.28453	8.108	6.08816	-0.615731	0.237057	1
ENSSSCT00000063522	ENSSSCG00000038204	-	AEMK02000188.1:29562-39955	13.1282	1.66687	13.892	6.27328	5.96984	5.74745	-0.740639	0.237766	1
ENSSSCT00000033934	ENSSSCG00000030857	LENG8	6:58857799-58870930	3.09332	3.70795	4.25548	6.27306	6.54962	6.15111	0.72553	0.237795	1
ENSSSCT00000015697	ENSSSCG00000014367	SLC35A4	2:142307011-142325434	2.46706	4.97655	3.87122	6.17219	6.28969	6.47763	0.694593	0.237987	1
ENSSSCT00000051343	ENSSSCG00000037791	NKD2	16:79335323-79420313	3.12244	4.24328	3.74863	7.12243	5.58705	6.25816	0.720348	0.238204	1
ENSSSCT00000045847	ENSSSCG00000040849	-	AEMK02000452.1:3591645-3841358	6.61837	2.29354	1.90225	1.50199	2.09905	1.90026	-0.972932	0.238284	1
ENSSSCT00000001744	ENSSSCG00000001565	CDKN1A	7:32359454-32362271	2.81691	5.32226	2.52759	6.85909	5.83636	6.36161	0.78749	0.238866	1
ENSSSCT00000004068	ENSSSCG00000003672	CAP1	6:95811552-95861692	2.60446	5.20739	3.47339	7.15929	5.33571	6.20827	0.682419	0.238917	1
ENSSSCT00000000718	ENSSSCG00000040743	M6PR	5:62546200-62580657	9.34145	14.7172	11.6833	18.4932	15.4844	17.0025	0.479585	0.239173	1
ENSSSCT00000002057	ENSSSCG00000001835	ABHD2	7:54655618-54906876	2.62946	5.8638	3.06404	7.24771	5.5015	6.57929	0.697116	0.239284	1
ENSSSCT00000044532	ENSSSCG00000013119	STX3	2:11681360-11740744	2.98181	5.8143	2.06433	6.54002	6.22202	6.82562	0.801744	0.239327	1
ENSSSCT00000029697	ENSSSCG00000003940	HYI	6:167809003-167868633	5.53479	5.66274	7.8344	2.82648	4.45325	3.52855	-0.832746	0.239373	1
ENSSSCT00000055299	ENSSSCG00000015892	PSMD14	15:68107373-68210519	3.43527	5.31827	2.26705	7.32564	5.43091	6.88581	0.784422	0.239449	1
ENSSSCT00000043486	ENSSSCG00000032320	TCIM	17:9441481-9443050	16.2472	31.3819	16.1787	29.864	25.5834	28.1552	0.370013	0.239816	1
ENSSSCT00000035394	ENSSSCG00000012792	RENBP	X:124662957-124672211	2.42888	2.95687	2.18738	4.67678	5.22019	4.94479	0.904376	0.240561	1
ENSSSCT00000038027	ENSSSCG00000034723	PYCR1	12:1060564-1068657	9.92189	4.78224	7.80686	3.38314	6.06464	4.62602	-0.712069	0.240694	1
ENSSSCT00000024290	ENSSSCG00000030425	SPHK2	6:53978916-53986780	2.76342	3.18013	2.39676	5.40816	4.4367	4.95481	0.768172	0.240718	1
ENSSSCT00000053371	ENSSSCG00000038506	-	9:135025440-135078907	2.19875	3.18514	2.94226	5.91729	4.81094	4.78669	0.837827	0.240728	1
ENSSSCT00000001151	ENSSSCG00000001057	MCUR1	7:10119566-10142909	4.786	4.7564	4.79516	2.66803	2.67262	2.53515	-0.869174	0.240751	1
ENSSSCT00000061501	ENSSSCG00000032796	GRINA	4:682205-686182	1.93422	3.85326	2.3111	5.41008	4.53773	5.00076	0.825829	0.240948	1
ENSSSCT00000059788	ENSSSCG00000011027	KIF5B	10:42595284-42693526	1.49245	4.11626	2.62302	4.88014	5.65461	4.91585	0.849819	0.240956	1
ENSSSCT00000056442	ENSSSCG00000014022	HNRNPH1	2:78961455-79016627	1.58214	4.04985	2.58814	4.90045	4.80615	5.15776	0.797602	0.240984	1
ENSSSCT00000056974	ENSSSCG00000004136	AIG1	1:21913239-22239422	4.29809	4.71506	6.12213	2.43757	3.29845	2.74052	-0.844746	0.241029	1
ENSSSCT00000019350	ENSSSCG00000017778	DHRS13	12:45121154-45127446	4.93185	4.34468	5.68088	2.11499	3.58892	2.67921	-0.845493	0.241279	1
ENSSSCT00000005920	ENSSSCG00000005380	COL15A1	1:240710269-240829204	3.22813	3.52068	1.49194	5.69773	4.14306	5.05681	0.794942	0.241743	1
ENSSSCT00000046296	ENSSSCG00000037637	GGH	4:70961464-71023117	3.12374	1.50574	2.94152	6.02689	4.19351	5.10934	0.947032	0.242181	1
ENSSSCT00000055026	ENSSSCG00000027505	ESYT3	13:79245790-79295462	5.1944	3.78723	6.06422	1.89548	3.39131	2.40498	-0.974389	0.242303	1
ENSSSCT00000022304	ENSSSCG00000023792	-	6:54288366-54308064	9.70587	14.9711	11.7135	16.4229	18.0103	17.1934	0.469571	0.242587	1
ENSSSCT00000055147	ENSSSCG00000039071	-	7:23769615-23849100	20.8016	34.6147	31.8461	20.9899	24.8576	23.0632	-0.368526	0.242605	1
ENSSSCT00000064003	ENSSSCG00000033398	HIST1H1T	7:20775858-20776497	4.36574	16.5455	7.70164	15.8376	10.8959	14.175	0.500569	0.243132	1
ENSSSCT00000065428	ENSSSCG00000032996	SLC7A5	6:1545940-1574285	0.923282	1.19982	1.21656	2.7975	2.84657	2.72953	1.20456	0.24315	1
ENSSSCT00000031001	ENSSSCG00000023522	TGM2	17:41185877-41221710	1.15708	1.40819	0.813122	2.64089	2.79642	2.98346	1.1975	0.243161	1
ENSSSCT00000009333	ENSSSCG00000008529	YPEL5	3:109178093-109196645	17.7143	18.4157	13.0419	13.2222	10.9894	11.9396	-0.474326	0.243192	1
ENSSSCT00000014825	ENSSSCG00000013573	TRAPPC5	2:71470442-71472549	15.5951	20.2384	20.693	13.5557	15.0426	13.7621	-0.447538	0.243222	1
ENSSSCT00000043067	ENSSSCG00000004064	ARID1B	1:9791633-10227947	0.85999	1.21853	1.36099	2.32148	2.62287	2.76292	1.0518	0.243245	1
ENSSSCT00000061736	ENSSSCG00000016656	ELMO1	18:36786421-37338970	1.15574	1.32726	0.733774	2.87509	2.63404	2.59853	1.20907	0.243258	1
ENSSSCT00000007701	ENSSSCG00000007032	PLAT	17:11196252-11210458	0.62899	1.56262	1.05454	2.34583	3.00681	2.66095	1.18187	0.243274	1
ENSSSCT00000063576	ENSSSCG00000016298	INPP5D	15:133501091-133626644	0.893315	1.53308	0.77881	3.21583	2.47875	2.84478	1.28674	0.243279	1
ENSSSCT00000011307	ENSSSCG00000010329	ZMIZ1	14:81536418-81644262	0.648757	0.911717	1.10988	2.95382	2.65431	2.88381	1.5112	0.243282	1
ENSSSCT00000048454	ENSSSCG00000010146	LGALS8	14:54867012-54892071	0.869079	1.31068	0.730682	2.71417	2.49475	2.74861	1.31262	0.243305	1
ENSSSCT00000042684	ENSSSCG00000005318	CREB3	1:236414814-236468213	0.997271	1.10663	1.26487	2.87158	2.18026	2.76489	1.09861	0.243317	1
ENSSSCT00000051080	ENSSSCG00000028536	LHFPL2	2:87322279-87498733	1.04334	0.943592	0.763784	2.26045	2.85393	2.74542	1.36562	0.243333	1
ENSSSCT00000058103	ENSSSCG00000014794	NUP98	9:6319474-6419669	0.983545	1.02637	0.79606	2.70697	2.26761	2.75978	1.31935	0.243372	1
ENSSSCT00000030752	ENSSSCG00000026063	DPP9	2:74134732-74179739	0.68758	1.69439	0.56561	2.80594	2.68401	2.53141	1.3088	0.24339	1
ENSSSCT00000028898	ENSSSCG00000023820	ZMIZ2	18:50581459-50598653	0.74702	1.41515	0.953668	3.04911	2.14338	2.65338	1.20651	0.243406	1
ENSSSCT00000017109	ENSSSCG00000015709	SLC35F5	15:19924304-19971733	10.7301	12.3539	10.6769	7.13068	8.15883	7.59781	-0.588237	0.243436	1
ENSSSCT00000023772	ENSSSCG00000007080	KIF16B	17:24882123-25188204	1.38201	0.765526	1.00471	3.10141	2.09824	3.14983	1.2743	0.243458	1
ENSSSCT00000059243	ENSSSCG00000004050	WTAP	1:7622546-7651613	1.1657	1.36301	0.846562	3.49359	2.02287	2.73744	1.17237	0.243484	1
ENSSSCT00000052267	ENSSSCG00000009988	THOC5	14:46579766-46641449	0.281271	1.18412	1.15896	2.75805	2.37766	2.53327	1.39424	0.243498	1
ENSSSCT00000004592	ENSSSCG00000004154	TNFAIP3	1:26473934-26489776	0.658079	1.78472	0.655502	3.12308	2.11999	2.87419	1.26202	0.243514	1
ENSSSCT00000050671	ENSSSCG00000031692	-	17:46663460-46664808	0.512755	0.715598	1.83168	2.47655	2.43266	3.27146	1.28465	0.243564	1
ENSSSCT00000002379	ENSSSCG00000002127	CHD8	7:77719516-77780205	0.661758	1.83996	0.598415	3.07506	2.17679	2.44832	1.18878	0.243572	1
ENSSSCT00000013203	ENSSSCG00000012071	-	13:203203676-203376209	2.05138	1.05613	0	2.86785	2.4835	2.37822	1.18601	0.243951	1
ENSSSCT00000037697	ENSSSCG00000017091	TNIP1	16:71920092-71989011	0.375319	2.75162	0.223077	2.90212	2.39452	3.12117	1.21411	0.244012	1
ENSSSCT00000000292	ENSSSCG00000000273	-	5:18660683-18665925	12.2489	7.6691	12.3016	7.66942	7.49459	7.53957	-0.543265	0.244013	1
ENSSSCT00000059018	ENSSSCG00000035940	SPSB1	6:69720805-69789567	0.311303	2.4937	0.574403	3.29293	1.87528	2.91731	1.14725	0.244028	1
ENSSSCT00000030848	ENSSSCG00000022312	RHPN2	6:42815457-42891346	12.0015	6.68497	8.91743	5.77959	6.42213	5.94577	-0.641244	0.244059	1
ENSSSCT00000061230	ENSSSCG00000022004	SH3BP2	8:1583172-1619038	2.29928	0.663712	0.000345211	2.54511	2.69832	2.8627	1.31047	0.244092	1
ENSSSCT00000056976	ENSSSCG00000017446	-	12:21024313-21119396	6.78e-05	1.09743	2.17117	3.24528	1.58509	3.02182	1.14634	0.244323	1
ENSSSCT00000063865	ENSSSCG00000004209	PTPRK	1:33744018-35258701	13.7854	30.216	13.9649	27.1781	24.3762	25.7949	0.399355	0.244524	1
ENSSSCT00000032168	ENSSSCG00000017957	EIF4A1	12:52780229-53166567	14.537	19.9974	8.95459	26.7321	15.3789	19.1229	0.470267	0.244549	1
ENSSSCT00000046078	ENSSSCG00000016057	STAT1	15:95512868-95646293	18.9544	15.766	14.289	12.2767	12.2586	12.317	-0.448754	0.244657	1
ENSSSCT00000048197	ENSSSCG00000027529	BIRC3	9:33003016-33063418	1.862	4.50642	1.94315	6.88546	2.81806	5.31831	0.801788	0.244669	1
ENSSSCT00000061086	ENSSSCG00000037674	-	1:92421229-92483236	587.158	777.176	573.212	772.225	712.485	757.635	0.184664	0.245168	1
ENSSSCT00000064987	ENSSSCG00000029998	KLF7	15:110286489-110379145	5.31248	10.6026	7.16208	10.6145	12.0627	11.5645	0.533497	0.245259	1
ENSSSCT00000040747	ENSSSCG00000028092	GNG2	1:181516173-181661800	1.31284	5.17052	1.35696	6.55299	3.38744	4.90166	0.868077	0.245355	1
ENSSSCT00000054938	ENSSSCG00000021005	UBQLN1	10:31275915-31412935	3.88661	6.67703	4.36545	8.05092	7.84878	8.17774	0.646516	0.245392	1
ENSSSCT00000023766	ENSSSCG00000022289	PCDH1	2:143475941-143506105	1.74829	2.46364	3.67266	0.000155173	3.27075	0.0605921	-1.19121	0.245449	1
ENSSSCT00000052950	ENSSSCG00000012954	RAB1B	2:6096964-6126969	5.45573	6.84611	6.22172	8.99796	10.2608	9.67702	0.599382	0.245731	1
ENSSSCT00000022250	ENSSSCG00000027659	FUCA1	6:81637697-81741526	14.6639	12.08	11.3605	10.1378	8.44553	8.8967	-0.505374	0.246231	1
ENSSSCT00000046096	ENSSSCG00000028805	PTPRM	6:99350305-100093056	3.9687	6.30761	4.29936	9.37487	7.02239	8.23935	0.713569	0.246536	1
ENSSSCT00000015484	ENSSSCG00000027860	ERAP2	2:103510716-103564435	7.66402	3.26082	3.57951	2.17846	3.44631	2.97312	-0.774453	0.246638	1
ENSSSCT00000048263	ENSSSCG00000036203	-	AEMK02000452.1:3591645-3841358	24.2237	13.6293	399.415	102.744	39.8346	72.1301	-1.08353	0.247219	1
ENSSSCT00000043328	ENSSSCG00000037580	ITPRIPL1	3:46897136-46901835	3.17741	3.24707	7.81815	1.50411	4.37546	2.78319	-0.73387	0.247358	1
ENSSSCT00000010302	ENSSSCG00000009403	ITM2B	11:19330371-19377699	92.0829	116.427	116.735	89.466	100.251	94.7541	-0.229245	0.247378	1
ENSSSCT00000036805	ENSSSCG00000033892	EVA1B	6:92350071-92484336	8.49943	6.66299	8.57373	4.40892	5.76802	5.01205	-0.671954	0.247393	1
ENSSSCT00000015631	ENSSSCG00000014307	H2AFY	2:137532029-137623909	8.61488	14.4666	8.59675	16.9329	13.1531	15.113	0.482401	0.248888	1
ENSSSCT00000057260	ENSSSCG00000033944	CYB5B	6:17518307-17558147	10.0145	7.27847	5.7451	5.11651	5.24972	5.16745	-0.597229	0.250184	1
ENSSSCT00000050198	ENSSSCG00000032170	DAPK3	2:74746451-74775396	3.44546	11.2065	4.01625	11.4959	7.19028	9.29443	0.559101	0.250216	1
ENSSSCT00000006651	ENSSSCG00000006062	YWHAZ	4:35975507-36010670	1.92303	2.81943	0.00337412	7.90855	0.330407	2.60213	1.11404	0.250278	1
ENSSSCT00000002248	ENSSSCG00000002009	PCK2	7:75187196-75197638	5.55119	7.60341	10.3056	2.89062	6.74707	6.01334	-0.61005	0.251415	1
ENSSSCT00000031006	ENSSSCG00000035570	-	6:47643559-47657784	11.4609	11.0988	12.1944	8.28297	8.11798	8.24449	-0.527223	0.25475	1
ENSSSCT00000033656	ENSSSCG00000007718	CLDN4	3:11039705-11057793	37.8193	141.395	83.7348	111.895	117.41	115.881	0.408146	0.254881	1
ENSSSCT00000005572	ENSSSCG00000005055	LGALS3	1:184478642-184496155	3.26194	5.25005	3.13736	6.49799	6.83431	7.29734	0.774264	0.255253	1
ENSSSCT00000042496	ENSSSCG00000000753	WNK1	5:68001539-68731931	3.34632	5.44063	3.65739	7.41479	6.20228	7.06581	0.686471	0.255393	1
ENSSSCT00000046152	ENSSSCG00000011022	SVIL	10:41176357-41462764	3.64381	5.48375	3.19606	7.25455	5.94287	6.65571	0.642105	0.25581	1
ENSSSCT00000017493	ENSSSCG00000016067	STK17B	15:100029997-100066584	7.46431	6.38565	5.8272	3.9115	4.43445	4.25194	-0.665593	0.256025	1
ENSSSCT00000028580	ENSSSCG00000026733	HIPK2	18:9940156-10134790	2.79595	4.49895	4.28076	5.01269	8.65267	6.47505	0.745673	0.256625	1
ENSSSCT00000066027	ENSSSCG00000027459	RNF13	13:90033987-90183785	11.9363	16.2898	12.2452	10.4238	9.29702	10.1731	-0.463021	0.256714	1
ENSSSCT00000049467	ENSSSCG00000001836	RLBP1	7:54655618-54906876	3.00727	6.20614	3.07467	7.62145	5.90217	6.75474	0.679146	0.256839	1
ENSSSCT00000043143	ENSSSCG00000037459	TCTA	13:31991402-32002470	3.0034	4.32709	7.31137	10.7208	5.3127	7.99791	0.670475	0.256901	1
ENSSSCT00000056981	ENSSSCG00000016634	CAV1	18:29648117-29682467	16.0356	20.6915	11.8026	21.787	21.9254	22.5854	0.416746	0.25743	1
ENSSSCT00000027640	ENSSSCG00000035928	CLDN3	3:11018931-11020198	111.357	148.468	80.4287	83.5211	107.113	95.7212	-0.2775	0.257862	1
ENSSSCT00000015464	ENSSSCG00000014156	ARRDC3	2:98430456-98444661	73.9993	84.5339	90.4347	70.4397	73.0188	71.0623	-0.25324	0.257979	1
ENSSSCT00000011572	ENSSSCG00000010579	GBF1	14:113258025-113378912	4.54257	5.70897	5.36298	8.54715	8.04976	8.39648	0.633169	0.258806	1
ENSSSCT00000005704	ENSSSCG00000005174	-	1:203773191-203774133	4.44015	6.43982	5.34628	8.8161	7.67593	8.4604	0.578491	0.25903	1
ENSSSCT00000052543	ENSSSCG00000031088	RPS7	3:131226838-131263335	24.0251	27.0216	27.0621	16.6779	25.1923	20.126	-0.371546	0.259489	1
ENSSSCT00000064875	ENSSSCG00000015411	PTPN12	9:102480917-102564148	5.12805	8.7664	5.69694	11.3936	8.80432	10.2808	0.600387	0.259857	1
ENSSSCT00000062947	ENSSSCG00000010281	PSAP	14:74734187-74891528	5.18669	13.4907	4.67754	9.29138	14.5148	10.8065	0.537732	0.259879	1
ENSSSCT00000019480	ENSSSCG00000017900	KIF1C	12:51900300-51922150	6.10632	11.4939	6.64323	13.6596	9.62171	11.5831	0.493236	0.260104	1
ENSSSCT00000036195	ENSSSCG00000009228	MAPK10	8:132464623-132747574	2.94525	6.67014	9.17883	12.0003	7.39562	9.73291	0.594755	0.260136	1
ENSSSCT00000062403	ENSSSCG00000033177	CDC26	1:253868331-253928388	8.66444	7.49834	8.23834	5.25096	5.27333	5.28507	-0.65239	0.260186	1
ENSSSCT00000026490	ENSSSCG00000030255	EIF4G1	13:122187459-122250062	3.61012	7.8626	4.91406	8.71451	8.13499	8.19966	0.573964	0.260241	1
ENSSSCT00000019252	ENSSSCG00000017688	GGNBP2	12:38074052-38111746	9.45781	8.41058	7.23189	5.7187	5.76165	5.2415	-0.61253	0.260261	1
ENSSSCT00000010015	ENSSSCG00000009146	RPL34	8:113467778-113471982	46.6015	47.8896	39.1466	37.5767	34.8437	38.9813	-0.299384	0.260269	1
ENSSSCT00000038938	ENSSSCG00000035764	-	AEMK02000452.1:845442-894014	3.6647	7.94683	4.2571	8.73422	8.31886	7.83187	0.610408	0.260829	1
ENSSSCT00000022931	ENSSSCG00000021173	BSPRY	1:253975972-254003162	2.62126	6.30354	2.84402	8.61802	4.4902	6.83788	0.719665	0.260853	1
ENSSSCT00000039193	ENSSSCG00000035212	KLF6	10:66488651-66494904	20.63	26.1401	19.707	15.8426	19.5243	16.9458	-0.377226	0.260987	1
ENSSSCT00000003186	ENSSSCG00000002884	LSR	6:44759413-44773283	3.91389	9.87376	6.61959	10.6886	9.59779	9.80397	0.526833	0.26118	1
ENSSSCT00000064075	ENSSSCG00000008358	ACTR2	3:76691278-76729274	12.188	18.9859	13.3144	21.0217	19.4029	20.459	0.421406	0.261473	1
ENSSSCT00000010599	ENSSSCG00000009666	EPHX2	14:11216650-11293411	11.9317	9.23631	7.99053	6.67259	7.11751	6.74967	-0.538007	0.262518	1
ENSSSCT00000037047	ENSSSCG00000037563	RF00002	AEMK02000489.1:46570-46723	1728.38	3280.46	4735.93	1788.35	2886.72	2899.96	-0.400964	0.262536	1
ENSSSCT00000001094	ENSSSCG00000001002	PRPF4B	7:2360480-2417083	2.84308	3.08123	3.27079	5.0761	5.84334	4.91964	0.72657	0.2627	1
ENSSSCT00000023699	ENSSSCG00000023807	ACO1	10:33866113-34001944	2.43173	3.18139	3.20992	5.87182	5.34112	5.36284	0.849804	0.262738	1
ENSSSCT00000042861	ENSSSCG00000002763	PRMT7	6:28666452-29025391	5.02541	5.8815	4.94458	3.41489	2.63226	2.92373	-0.828513	0.262805	1
ENSSSCT00000000023	ENSSSCG00000000022	RTL6	5:4649977-4650697	2.15345	4.41303	2.64721	5.08644	6.09856	5.54146	0.804777	0.26283	1
ENSSSCT00000041632	ENSSSCG00000010627	PDCD4	14:121271512-121445558	2.95801	3.03572	3.28324	5.93911	4.97645	5.49929	0.765482	0.262844	1
ENSSSCT00000060501	ENSSSCG00000040143	RF00418	4:95471130-95709933	62.9066	215.847	134.073	77.1136	113.905	117.5	-0.412689	0.262865	1
ENSSSCT00000057333	ENSSSCG00000004382	SEC63	1:74000949-74078610	2.28432	4.12477	2.74758	6.01213	5.25065	5.40903	0.809172	0.262874	1
ENSSSCT00000048754	ENSSSCG00000032478	MLLT6	12:23380958-23434795	2.14053	3.517	2.85612	5.6257	5.01884	5.42014	0.856508	0.262931	1
ENSSSCT00000026841	ENSSSCG00000004561	HERC1	1:108205793-108403681	12.0323	10.1761	7.4563	5.94465	7.70623	6.44053	-0.593035	0.262945	1
ENSSSCT00000018236	ENSSSCG00000016754	AEBP1	18:51038259-51056983	2.33006	3.82945	2.75373	5.86626	4.87555	5.42179	0.802319	0.262985	1
ENSSSCT00000046829	ENSSSCG00000036438	GPX3	16:71920092-71989011	2.24655	3.40184	3.54251	5.72943	4.77755	5.18376	0.716708	0.263105	1
ENSSSCT00000049723	ENSSSCG00000038792	-	18:48312921-48403589	5.1289	4.70947	5.56373	2.67117	3.65043	3.26306	-0.700426	0.263134	1
ENSSSCT00000015016	ENSSSCG00000013742	NFIX	2:65952518-66057045	1.93662	3.13209	3.58956	5.69062	5.09107	5.26781	0.831012	0.263216	1
ENSSSCT00000027306	ENSSSCG00000030115	HS1BP3	3:117609026-117648384	2.0836	4.28009	3.09762	6.19329	4.81451	5.53723	0.753893	0.26324	1
ENSSSCT00000011458	ENSSSCG00000010470	IDE	14:103992038-104106576	2.39573	4.62549	2.20091	5.48294	5.05532	5.21253	0.720126	0.263333	1
ENSSSCT00000012782	ENSSSCG00000011676	-	13:82680416-82937686	2.4069	3.69106	2.84426	5.65696	4.24409	5.82652	0.75904	0.263344	1
ENSSSCT00000048353	ENSSSCG00000038950	VARS	7:23886205-23899066	1.53285	2.59689	1.97166	4.2835	3.99167	4.12763	0.949776	0.263436	1
ENSSSCT00000031638	ENSSSCG00000026449	-	6:167596103-167642374	1.45466	2.68144	2.30516	3.71678	4.01795	4.19703	0.821355	0.263459	1
ENSSSCT00000006516	ENSSSCG00000005935	AGO2	4:2919587-3015328	1.5467	2.47404	2.11527	4.21381	3.66082	4.37223	0.92413	0.263523	1
ENSSSCT00000059059	ENSSSCG00000011677	GK5	13:82947739-83036424	4.30961	4.43155	3.29345	1.95882	2.4567	2.19808	-0.862232	0.263532	1
ENSSSCT00000060187	ENSSSCG00000027444	STAU1	17:50804025-50903109	5.02265	4.67287	6.05042	2.57639	4.0625	2.72944	-0.763755	0.263583	1
ENSSSCT00000012423	ENSSSCG00000011346	PLXNB1	13:31114556-31135542	2.42782	4.05273	2.27137	6.06731	4.43871	5.3345	0.800271	0.263617	1
ENSSSCT00000018924	ENSSSCG00000017385	PSME3	12:20015320-20035870	1.67668	2.91916	1.66014	4.43867	3.65104	4.30262	0.915544	0.263617	1
ENSSSCT00000032451	ENSSSCG00000023848	VXN	4:68202220-68225005	1.82439	2.73065	1.3455	4.44816	3.89651	4.15952	1.00704	0.263634	1
ENSSSCT00000062476	ENSSSCG00000012029	BACH1	13:192656330-192697540	1.64732	2.40417	1.77773	4.15941	3.4105	4.09051	0.925257	0.2637	1
ENSSSCT00000058954	ENSSSCG00000033672	HIST1H1E	7:20789768-20882693	21.4517	24.3766	37.253	22.9129	20.1021	21.5795	-0.400646	0.263703	1
ENSSSCT00000058228	ENSSSCG00000002008	DCAF11	7:75140204-75181142	2.70598	4.29926	4.48565	2.42427	2.07587	1.80963	-0.858966	0.263846	1
ENSSSCT00000046124	ENSSSCG00000038700	FMC1	18:10345922-10351176	3.90716	3.27535	4.138	2.06962	2.13707	2.11277	-0.840568	0.263847	1
ENSSSCT00000009367	ENSSSCG00000008562	SLC35F6	3:112280657-112296868	1.60505	2.71472	1.7394	4.73497	3.30968	4.20516	0.943027	0.263874	1
ENSSSCT00000025068	ENSSSCG00000022783	DCUN1D1	13:120912794-120950738	3.43024	5.71706	3.09427	1.8518	1.62995	2.42614	-1.03466	0.263969	1
ENSSSCT00000041177	ENSSSCG00000032090	PDCD6	16:79818910-79832260	4.11524	3.14326	4.05489	2.17979	2.02932	2.0146	-0.860902	0.264019	1
ENSSSCT00000018378	ENSSSCG00000016874	PAIP1	16:28098318-28133956	4.56391	3.91685	3.55872	2.82129	1.54741	2.14299	-0.884231	0.264028	1
ENSSSCT00000056449	ENSSSCG00000025206	RNF19B	6:89224378-89257057	5.86728	6.63807	3.58875	3.40707	2.7171	2.65312	-0.879331	0.26409	1
ENSSSCT00000022263	ENSSSCG00000024809	CLCN4	X:6977163-7017734	3.8108	3.34875	4.87787	1.85139	1.9358	1.81959	-1.0889	0.264105	1
ENSSSCT00000059784	ENSSSCG00000000104	DDX17	5:9485486-9515734	35.3666	56.8475	33.7809	55.2782	49.626	52.4043	0.298483	0.26412	1
ENSSSCT00000058457	ENSSSCG00000001977	STXBP6	7:74294947-74551371	2.22738	5.0269	2.30526	6.39747	4.48126	5.23414	0.704596	0.264298	1
ENSSSCT00000030786	ENSSSCG00000025821	C2CD2	13:205246715-205313865	2.33223	4.94964	1.78344	5.90884	4.60183	5.2473	0.746417	0.264352	1
ENSSSCT00000049293	ENSSSCG00000022176	-	5:63937281-63938381	8.74782	14.5238	15.4916	19.0068	16.1851	18.6884	0.441736	0.264543	1
ENSSSCT00000015563	ENSSSCG00000022402	GRAMD2B	2:129511066-129619687	1.23103	3.23005	1.26552	4.74089	3.02667	3.96627	0.962099	0.264645	1
ENSSSCT00000033078	ENSSSCG00000015815	FGFR1	15:48053366-48106860	3.94493	8.63155	3.55876	10.1059	6.7911	8.50294	0.61966	0.264961	1
ENSSSCT00000062758	ENSSSCG00000037595	AP3S1	2:119941896-120039947	14.8881	9.83237	9.84884	8.13109	7.77015	8.76561	-0.524813	0.265149	1
ENSSSCT00000028661	ENSSSCG00000028322	BTG2	9:64031840-64038694	17.7945	29.548	25.1338	34.1989	28.5199	31.1833	0.346407	0.265222	1
ENSSSCT00000025325	ENSSSCG00000006018	TRPS1	4:22910552-23159822	1.89642	2.78833	1.13406	5.39596	2.49541	3.89167	0.945085	0.265339	1
ENSSSCT00000053137	ENSSSCG00000040203	-	6:7171178-7184734	3.50247	2.47236	5.39024	2.1495	1.63884	1.83082	-1.00686	0.265425	1
ENSSSCT00000004877	ENSSSCG00000004414	-	1:75272049-75462332	9.69523	18.1589	11.3343	20.3211	15.5458	17.7859	0.4268	0.266472	1
ENSSSCT00000030948	ENSSSCG00000021764	ARHGEF38	8:116063744-116334013	6.48901	3.22551	5.43579	2.1893	4.00292	3.13079	-0.722262	0.266494	1
ENSSSCT00000014037	ENSSSCG00000012842	RPLP2	2:491290-570867	79.0087	73.4201	73.7546	62.7714	67.6168	65.3815	-0.253432	0.266569	1
ENSSSCT00000013564	ENSSSCG00000012405	RPS4X	X:58149197-58155188	220.04	237.484	195.333	192.023	197.796	195.587	-0.196472	0.266959	1
ENSSSCT00000002075	ENSSSCG00000001852	IDH2	7:55467610-55681426	16.7875	11.0091	17.081	11.0333	11.2224	10.9289	-0.478733	0.267344	1
ENSSSCT00000004478	ENSSSCG00000004050	WTAP	1:7622546-7651613	8.4347	17.4117	8.14904	16.5079	15.2946	15.7386	0.457656	0.26814	1
ENSSSCT00000025990	ENSSSCG00000024802	MACC1	9:89102615-89210462	4.62558	11.7901	9.00388	12.37	11.8421	12.2059	0.487311	0.268434	1
ENSSSCT00000028682	ENSSSCG00000024974	-	6:410921-413335	125.969	140.226	122.444	111.489	119.335	115.402	-0.205013	0.269577	1
ENSSSCT00000057321	ENSSSCG00000009150	HADH	8:113949278-114005687	6.29968	7.14622	6.97481	11.5757	9.31421	10.2414	0.56645	0.269853	1
ENSSSCT00000027696	ENSSSCG00000025928	-	6:53974296-53978564	212.309	200.878	221.148	180.482	196.063	189.034	-0.214546	0.270118	1
ENSSSCT00000018810	ENSSSCG00000017278	TEX2	12:14806691-14865344	5.67818	9.19433	6.26129	11.7795	9.27917	10.7211	0.55197	0.270326	1
ENSSSCT00000024653	ENSSSCG00000025355	ZNF146	6:45543132-45599448	3.58819	5.07409	4.12997	7.05803	7.01197	7.19334	0.684862	0.271449	1
ENSSSCT00000055004	ENSSSCG00000040157	-	2:76428363-76475169	3.57506	5.53982	4.19721	7.45242	6.57049	7.05925	0.618252	0.271759	1
ENSSSCT00000056692	ENSSSCG00000002429	FOXN3	7:111036503-111453936	3.77919	5.64388	3.60975	7.58265	6.66358	6.9919	0.658713	0.271977	1
ENSSSCT00000026565	ENSSSCG00000024692	RRBP1	17:26050886-26120305	4.67316	3.57809	4.34165	6.95817	7.00183	7.10291	0.688608	0.272316	1
ENSSSCT00000008731	ENSSSCG00000007968	RHBDF1	3:41548399-41574988	5.22979	8.96254	6.31807	12.4324	8.38114	10.5636	0.577667	0.27297	1
ENSSSCT00000034155	ENSSSCG00000004578	ANXA2	1:111588305-111635100	12.3587	12.1474	11.5657	8.33266	8.86002	8.72928	-0.508283	0.273127	1
ENSSSCT00000009026	ENSSSCG00000008242	KCMF1	3:59623021-59654141	12.7475	12.684	10.7229	8.31734	9.6081	8.97766	-0.458513	0.273292	1
ENSSSCT00000006972	ENSSSCG00000006363	-	4:89274830-89343881	26.1736	17.2745	16.4858	12.8467	18.4644	15.1089	-0.41902	0.273396	1
ENSSSCT00000009845	ENSSSCG00000008988	CCNG2	8:72789818-72800548	8.00696	7.52454	5.15093	4.0432	4.42935	4.29082	-0.716273	0.273483	1
ENSSSCT00000007444	ENSSSCG00000006796	CHI3L2	4:109079261-109096414	6.95366	11.7973	7.50209	12.6238	11.9433	12.4319	0.461102	0.273569	1
ENSSSCT00000033835	ENSSSCG00000005425	SLC44A1	1:246548366-246760899	3.88877	7.76301	5.22278	9.51091	7.92157	8.81113	0.598554	0.273687	1
ENSSSCT00000043091	ENSSSCG00000017339	NMT1	12:18303374-18365138	10.5329	22.4505	12.4874	21.2618	18.9011	20.0932	0.383165	0.274095	1
ENSSSCT00000006679	ENSSSCG00000006088	SDC2	4:40001394-40129797	3.98787	6.97422	5.92591	9.9468	7.43152	8.55629	0.57927	0.274122	1
ENSSSCT00000031263	ENSSSCG00000029412	RF00319	5:56717204-56736874	336.402	176.124	174.366	189.621	180.408	185.677	-0.384589	0.274166	1
ENSSSCT00000003496	ENSSSCG00000003150	NUCB1	6:54172049-54229745	10.1718	16.318	14.1662	20.445	16.3507	18.6845	0.417151	0.274235	1
ENSSSCT00000000930	ENSSSCG00000000853	NT5DC3	5:80644244-80688504	5.80297	14.3156	5.54533	12.3758	11.7914	12.2564	0.478969	0.274783	1
ENSSSCT00000000139	ENSSSCG00000000133	TST	5:10736050-10763360	10.4221	11.5204	14.25	8.88976	8.88192	8.938	-0.469792	0.275033	1
ENSSSCT00000009582	ENSSSCG00000008758	SLC34A2	8:19493575-19510252	20.2142	7.3316	23.5941	7.01063	17.4335	12.4292	-0.552403	0.275919	1
ENSSSCT00000035099	ENSSSCG00000006612	S100A10	4:97261198-97275019	0.131164	3.99663	7.57924	2.38399	1.95567	1.35147	-1.02125	0.276296	1
ENSSSCT00000063271	ENSSSCG00000032708	RF00017	1:179611200-179734451	0	3290.35	0	4011.8	2860.46	3299.21	1.79446	0.276742	1
ENSSSCT00000010313	ENSSSCG00000009412	LCP1	11:21163660-21223959	5.35049	9.65507	9.80083	15.4246	8.77422	12.3693	0.527149	0.276763	1
ENSSSCT00000005603	ENSSSCG00000005083	DHRS7	1:189110457-189170745	8.06528	22.1909	13.5143	22.1542	16.8815	19.7235	0.407527	0.277557	1
ENSSSCT00000047002	ENSSSCG00000033326	RPL37	16:25799553-25803548	109.077	115.896	106.874	91.6257	105.026	98.3485	-0.21114	0.277857	1
ENSSSCT00000003903	ENSSSCG00000003513	ECE1	6:79410668-79466047	5.11168	12.5423	8.03387	13.3624	11.7974	12.7705	0.53204	0.278227	1
ENSSSCT00000054656	ENSSSCG00000033636	AFMID	12:3759685-3785835	4.75276	3.62502	8.10049	7.24973	10.0727	8.61357	0.601662	0.278247	1
ENSSSCT00000022100	ENSSSCG00000020505	RF00478	15:133651279-133693468	1525.51	2489.89	2522.21	1539.02	2217.34	1896.22	-0.241736	0.278648	1
ENSSSCT00000048061	ENSSSCG00000005459	ECPAS	1:252218818-252325099	12.9952	10.7892	6.55986	7.31946	7.3083	6.18854	-0.574067	0.279165	1
ENSSSCT00000017427	ENSSSCG00000016005	SESTD1	15:84760559-84958521	24.2479	30.4857	22.5434	20.8442	20.8721	20.6489	-0.339784	0.280088	1
ENSSSCT00000001703	ENSSSCG00000001528	RPS10	7:30435145-30442712	131.838	144.914	138.245	120.81	126.599	123.336	-0.2021	0.280373	1
ENSSSCT00000059164	ENSSSCG00000013174	CTNND1	2:13144072-13209250	6.49212	13.9212	5.38977	5.70007	5.48266	5.78692	-0.61543	0.280819	1
ENSSSCT00000019658	ENSSSCG00000018063	-	MT:2273-3844	299.196	403.056	659.624	592.498	583.015	586.489	0.331354	0.281203	1
ENSSSCT00000063953	ENSSSCG00000010627	PDCD4	14:121271512-121445558	13.595	18.3119	16.4897	22.4148	21.5658	21.3008	0.39702	0.281234	1
ENSSSCT00000011231	ENSSSCG00000010261	PPA1	14:73132681-73168144	13.796	14.1762	14.9901	9.41609	12.4306	11.0565	-0.41992	0.281875	1
ENSSSCT00000060452	ENSSSCG00000037310	ATP6AP1	X:124952389-124960632	8.40559	13.8896	9.89485	15.9073	13.8188	14.9022	0.439052	0.282528	1
ENSSSCT00000046817	ENSSSCG00000006062	YWHAZ	4:35975507-36010670	12.0788	14.7977	7.83196	20.0384	12.9347	15.9072	0.462494	0.283278	1
ENSSSCT00000001060	ENSSSCG00000000970	PPP6R2	5:260721-361548	3.33528	3.47521	3.09113	5.23061	6.0681	5.84813	0.735579	0.283386	1
ENSSSCT00000017251	ENSSSCG00000015843	UBXN8	15:54343018-54367596	18.7122	15.8457	20.0924	13.5099	14.5883	14.7277	-0.392031	0.283504	1
ENSSSCT00000018358	ENSSSCG00000016857	DAB2	16:24514721-24777242	2.6334	4.28556	3.27281	6.19891	5.48334	5.74801	0.722401	0.283534	1
ENSSSCT00000031855	ENSSSCG00000023556	SUPT5H	6:48102455-48124845	2.59175	3.51587	3.83046	5.27046	5.72027	5.9079	0.711074	0.283566	1
ENSSSCT00000010820	ENSSSCG00000009872	PLBD2	14:38503805-38543586	2.31805	4.13511	3.55386	5.50787	5.78554	5.63632	0.706113	0.283572	1
ENSSSCT00000063237	ENSSSCG00000037214	-	14:48858101-49012754	116.094	12.1625	86.5834	113.959	155.141	106.466	0.671159	0.283575	1
ENSSSCT00000055504	ENSSSCG00000001696	-	7:39124868-39166617	5.11436	5.63276	6.52155	3.05895	3.78778	3.18202	-0.797369	0.283748	1
ENSSSCT00000028510	ENSSSCG00000034061	-	7:20789768-20882693	15.4882	8.55092	16.1692	10.636	8.51677	9.7937	-0.518604	0.283868	1
ENSSSCT00000014885	ENSSSCG00000013630	DNM2	2:69474030-69579089	10.7414	14.1996	12.3259	17.1596	16.6635	17.3401	0.421097	0.284162	1
ENSSSCT00000031522	ENSSSCG00000025744	KDSR	1:158288052-158518879	2.64737	5.13826	2.64634	6.34899	5.31558	5.77191	0.692807	0.284195	1
ENSSSCT00000064428	ENSSSCG00000009002	TLR2	8:75416027-75428330	5.36059	6.65621	6.12622	8.82831	9.20658	9.37925	0.552177	0.284203	1
ENSSSCT00000016508	ENSSSCG00000015140	HSPA8	9:49978077-49988038	58.7172	178.736	113.191	112.449	186.709	151.235	0.359653	0.284668	1
ENSSSCT00000007965	ENSSSCG00000007280	ITCH	17:37810174-37918962	6.68185	5.59192	4.37708	3.56447	3.91954	3.10133	-0.671992	0.284802	1
ENSSSCT00000041684	ENSSSCG00000034261	TMEM59	6:158219135-158290557	21.0558	25.8213	24.3299	18.9058	18.7649	18.8122	-0.366488	0.285024	1
ENSSSCT00000010759	ENSSSCG00000009817	P2RX7	14:31368302-31615000	5.06409	4.5664	6.60633	2.41753	4.47761	3.25012	-0.697533	0.285285	1
ENSSSCT00000025881	ENSSSCG00000029304	STEAP3	15:24699832-24786159	5.49125	7.44099	4.58199	7.82414	9.97269	9.42503	0.592908	0.285289	1
ENSSSCT00000011627	ENSSSCG00000010631	GPAM	14:122542204-122577239	56.1742	32.755	39.3965	24.9905	44.5801	34.4371	-0.376143	0.28568	1
ENSSSCT00000064664	ENSSSCG00000035261	-	4:99169520-99189981	12.0283	3.18517	7.42623	7.54273	2.91514	5.09814	-0.586205	0.285763	1
ENSSSCT00000016541	ENSSSCG00000015175	VWA5A	9:51005717-51111209	4.00954	13.7388	7.93642	15.0479	9.32694	11.7191	0.470605	0.285764	1
ENSSSCT00000027274	ENSSSCG00000023294	-	3:57867431-57946654	9.06743	10.4402	6.97744	5.85821	6.33687	5.61377	-0.59623	0.28583	1
ENSSSCT00000060272	ENSSSCG00000017403	STAT3	12:20407188-20574353	4.42464	7.35893	5.8033	9.85301	8.10126	8.93564	0.572893	0.285912	1
ENSSSCT00000023613	ENSSSCG00000030088	-	AEMK02000569.1:721868-743699	3.69676	4.21989	1.64174	3.90564	7.76138	5.74231	0.80561	0.28636	1
ENSSSCT00000062688	ENSSSCG00000023666	CTSB	14:14967272-15104179	1.19254	1.76877	1.3573	3.45822	2.80413	3.32689	1.05556	0.286612	1
ENSSSCT00000053514	ENSSSCG00000027371	PCDHGC4	2:142966007-143156552	1.07406	1.8584	1.42685	3.1495	2.85099	3.23822	0.991544	0.286614	1
ENSSSCT00000014840	ENSSSCG00000013588	MAP2K7	2:71298319-71308432	1.03709	1.60873	1.53753	2.71158	3.0556	2.91605	0.959314	0.28668	1
ENSSSCT00000023216	ENSSSCG00000022126	EGFR	9:139301585-139475037	1.10653	2.08025	1.17534	3.08219	2.70816	3.1979	0.953311	0.28671	1
ENSSSCT00000000204	ENSSSCG00000035856	-	5:15049829-15084043	0.87295	1.70409	1.29253	3.29422	2.9057	3.08915	1.15706	0.286713	1
ENSSSCT00000050134	ENSSSCG00000030616	KIAA1551	5:42263401-42299543	1.4311	1.47038	1.08848	2.92794	2.85128	2.96849	1.03169	0.286723	1
ENSSSCT00000044756	ENSSSCG00000034502	H6PD	6:69666377-69700298	0.813266	1.58303	1.5154	3.18662	2.87863	3.1028	1.12422	0.286732	1
ENSSSCT00000042391	ENSSSCG00000005380	COL15A1	1:240710269-240829204	1.42674	1.41495	0.783948	2.81544	3.34505	3.15309	1.24397	0.286743	1
ENSSSCT00000014780	ENSSSCG00000013533	RANBP3	2:73062895-73130027	0.895153	1.76945	1.68728	3.11676	2.65695	3.10119	0.938292	0.286743	1
ENSSSCT00000014195	ENSSSCG00000012985	LTBP3	2:6701339-6733538	0.865366	1.54618	1.26263	3.35772	2.89246	3.03068	1.22365	0.28675	1
ENSSSCT00000052143	ENSSSCG00000010594	NT5C2	14:114062453-114196611	0.940532	2.07025	1.21486	3.07382	2.67825	3.42547	1.02469	0.286758	1
ENSSSCT00000042760	ENSSSCG00000002370	AREL1	7:97892567-97940908	0.752109	1.71971	1.20131	2.9498	3.0846	3.00298	1.18737	0.286759	1
ENSSSCT00000017931	ENSSSCG00000016461	ZYX	18:6843134-6870582	0.900858	2.31265	1.26129	3.23053	2.68399	3.21612	0.94219	0.286783	1
ENSSSCT00000046873	ENSSSCG00000004134	PEX3	1:21742271-21824435	2.4922	3.08216	3.79442	1.79586	1.21197	1.36278	-1.07002	0.286787	1
ENSSSCT00000042432	ENSSSCG00000003772	-	6:135606204-135741548	1.10267	2.40143	0.986758	2.84239	2.82497	3.18259	0.893724	0.286795	1
ENSSSCT00000025271	ENSSSCG00000030581	VGLL4	13:67417937-67873529	0.694461	1.71703	1.70143	2.71816	2.81825	3.25084	0.999274	0.286824	1
ENSSSCT00000012940	ENSSSCG00000011828	FAM43A	13:131662534-131665648	1.20175	1.9721	1.08128	3.57856	2.5367	3.11827	1.02382	0.286824	1
ENSSSCT00000049092	ENSSSCG00000022609	WWP2	6:17068782-17228800	0.918929	2.14294	1.35946	3.39893	2.43429	3.36646	0.968469	0.286848	1
ENSSSCT00000014487	ENSSSCG00000013263	CREB3L1	2:16185610-16220483	1.01798	1.08373	2.06918	2.54344	3.81869	3.14365	1.08627	0.286857	1
ENSSSCT00000044827	ENSSSCG00000039946	CD34	9:134913388-134940648	1.1793	1.96991	1.21449	3.49005	2.38868	2.88928	0.918733	0.286878	1
ENSSSCT00000009492	ENSSSCG00000008675	LETM1	8:898180-928019	0.907335	1.5952	1.05123	3.49509	2.68058	2.92337	1.24033	0.286881	1
ENSSSCT00000038548	ENSSSCG00000000393	PAN2	5:21707833-21751354	1.74685	0.760517	1.71582	2.59987	3.05231	3.04365	0.945013	0.28692	1
ENSSSCT00000011560	ENSSSCG00000010568	NPM3	14:112819392-112821367	0.686727	2.60863	1.01255	2.58711	3.30137	3.10316	0.971835	0.286992	1
ENSSSCT00000008209	ENSSSCG00000007499	TFAP2C	17:57164370-57175315	0.866088	2.30394	1.32198	3.62446	2.33308	2.99915	0.91114	0.287017	1
ENSSSCT00000054472	ENSSSCG00000017668	VMP1	12:35848534-36065956	0.540309	2.27668	1.15439	3.3362	2.78043	2.67155	1.04846	0.287077	1
ENSSSCT00000039176	ENSSSCG00000013262	AMBRA1	2:15935372-16133796	1.75133	0.647809	1.65026	2.35083	3.59971	2.76726	1.00325	0.287097	1
ENSSSCT00000010699	ENSSSCG00000009759	SCARB1	14:28301293-28393555	3.947	5.5987	4.03615	7.2389	7.75373	7.79673	0.699155	0.287107	1
ENSSSCT00000027335	ENSSSCG00000029606	AOX1	15:104157526-104238400	0.688873	2.63546	0.832612	3.29768	2.64363	2.99673	1.0123	0.287171	1
ENSSSCT00000030525	ENSSSCG00000028716	RF00026	2:77479219-77490695	2025.82	1868.57	2181.46	1750.79	1982.05	1744.92	-0.204037	0.287173	1
ENSSSCT00000056853	ENSSSCG00000004499	ATP5F1A	1:95738263-95751358	27.4648	39.5907	20.4877	24.3947	22.484	23.375	-0.340358	0.287211	1
ENSSSCT00000005484	ENSSSCG00000004971	TLE3	1:167808508-167855819	3.67334	5.56061	4.45285	6.99944	7.68781	7.35061	0.640814	0.287217	1
ENSSSCT00000062172	ENSSSCG00000014812	-	9:6785302-6790463	2.45822	2.45941	3.88433	1.84527	1.07047	1.04698	-1.11425	0.287249	1
ENSSSCT00000030167	ENSSSCG00000030373	-	3:23667593-23722198	0.765754	2.30067	1.05799	3.99548	2.22736	3.24634	1.10252	0.287282	1
ENSSSCT00000040970	ENSSSCG00000001917	CD276	7:59629637-59944315	3.67197	5.58911	4.70105	7.39684	7.23697	7.47045	0.617536	0.287285	1
ENSSSCT00000008978	ENSSSCG00000008197	SEMA4C	3:56750759-56760832	0.760568	2.53076	0.976156	3.94966	2.30029	3.14543	1.047	0.28732	1
ENSSSCT00000029900	ENSSSCG00000029212	GDE1	3:26190138-26206097	6.99147	7.72706	6.78516	4.39426	5.5429	4.48365	-0.599401	0.287334	1
ENSSSCT00000027320	ENSSSCG00000006740	ATP1A1	4:104349184-104384646	0.897701	2.413	0.853749	3.59281	2.06481	2.95976	0.95916	0.287349	1
ENSSSCT00000031772	ENSSSCG00000030241	TSC22D3	X:88141330-88234608	1.5472	2.29145	0.178517	2.08701	3.55363	3.40409	1.06996	0.287425	1
ENSSSCT00000007586	ENSSSCG00000006925	KYAT3	4:127451506-127508648	6.61891	8.08423	6.82311	4.94193	4.13263	4.80991	-0.651714	0.287447	1
ENSSSCT00000022398	ENSSSCG00000011859	HEG1	13:135296561-135358672	4.24265	5.65399	4.33024	8.05371	6.90852	7.57225	0.618514	0.287457	1
ENSSSCT00000065535	ENSSSCG00000034529	SMIM4	13:34682293-34686032	6.95808	8.64777	6.06249	3.90226	5.80443	4.91733	-0.589133	0.287726	1
ENSSSCT00000056413	ENSSSCG00000010325	KCNMA1	14:79353005-80106018	0.318022	3.43808	0.773942	2.98382	3.00944	2.63369	0.851456	0.287873	1
ENSSSCT00000004225	ENSSSCG00000003818	DOCK7	6:149747859-149986255	0.796592	2.6042	0.822097	4.19775	1.70408	3.21369	1.02013	0.287977	1
ENSSSCT00000014191	ENSSSCG00000012981	RELA	2:6594278-6616184	3.98977	6.29748	3.82765	7.85369	6.70822	7.90019	0.62693	0.288016	1
ENSSSCT00000058669	ENSSSCG00000035456	WWC1	16:55420749-55595167	3.24161	6.31069	4.24975	7.57767	6.98808	7.42146	0.62884	0.288067	1
ENSSSCT00000007161	ENSSSCG00000006539	SHC1	4:94803396-94832084	3.31045	6.80529	4.35722	7.62495	7.14632	7.597	0.587109	0.288083	1
ENSSSCT00000012523	ENSSSCG00000011443	STAB1	13:34632246-34679535	2.40015	4.62778	2.67613	8.01676	3.401	6.13942	0.805828	0.288332	1
ENSSSCT00000008953	ENSSSCG00000008175	CHST10	3:53831352-53899241	2.4854	6.25511	1.01859	6.81733	4.96987	5.85956	0.807742	0.288606	1
ENSSSCT00000005618	ENSSSCG00000005096	HIF1A	1:190625292-190714756	5.53306	7.95669	4.41835	11.1508	7.34391	9.21159	0.591429	0.289051	1
ENSSSCT00000022577	ENSSSCG00000030108	ZNFX1	17:50925790-50958879	8.03104	6.09235	2.97504	3.60772	3.3808	3.20246	-0.762794	0.289092	1
ENSSSCT00000044551	ENSSSCG00000022289	PCDH1	2:143475941-143506105	3.83514	5.82422	3.85571	7.94336	5.80868	8.63152	0.682986	0.28923	1
ENSSSCT00000062457	ENSSSCG00000030241	TSC22D3	X:88141330-88234608	12.2806	17.9777	5.33476	8.62125	9.52138	7.58233	-0.487253	0.289286	1
ENSSSCT00000001027	ENSSSCG00000000939	ACSS3	5:99818794-100429204	3.21158	7.69124	3.55671	6.69356	7.94746	7.57224	0.579846	0.289511	1
ENSSSCT00000009678	ENSSSCG00000008841	PDGFRA	8:40977603-41018506	4.17096	6.24293	3.47352	8.62651	5.96593	7.38819	0.620026	0.289646	1
ENSSSCT00000027444	ENSSSCG00000027946	MVP	3:18052743-18081161	18.828	23.357	27.7048	17.4715	19.858	18.9668	-0.34711	0.289815	1
ENSSSCT00000049320	ENSSSCG00000038879	RELB	6:51444714-51480319	3.61319	6.70864	3.40456	8.37138	6.05265	7.63076	0.642857	0.289898	1
ENSSSCT00000003383	ENSSSCG00000003046	RABAC1	6:49933587-49936595	32.5688	35.1878	39.7316	26.8573	32.7903	30.2975	-0.296964	0.289913	1
ENSSSCT00000028484	ENSSSCG00000026153	ACAT1	9:36525260-36545633	12.2461	13.2929	12.7472	9.73071	9.03976	9.42429	-0.471792	0.290235	1
ENSSSCT00000054937	ENSSSCG00000021712	HERC6	8:130594936-130665145	8.5377	5.16095	3.34392	3.21581	3.30588	3.40573	-0.79828	0.290247	1
ENSSSCT00000014854	ENSSSCG00000013600	RAB11B	2:70884459-70896175	6.08619	9.43284	7.6518	11.9102	10.0279	11.2145	0.480256	0.290506	1
ENSSSCT00000032655	ENSSSCG00000012604	LAMP2	X:98582002-98624088	6.45767	10.2336	5.97357	11.0071	11.0282	10.9674	0.50569	0.290632	1
ENSSSCT00000059671	ENSSSCG00000032288	SLC20A1	3:43844721-43860535	3.43786	6.56287	4.02013	9.07358	5.47429	7.46134	0.610768	0.291027	1
ENSSSCT00000013077	ENSSSCG00000011951	NFKBIZ	13:157261418-157272689	5.49438	7.19785	5.54258	11.7271	6.34062	8.9198	0.527662	0.291059	1
ENSSSCT00000006593	ENSSSCG00000006009	EXT1	4:20645037-20935759	7.22985	8.0068	7.65393	12.2362	9.75727	10.9327	0.484228	0.291067	1
ENSSSCT00000046615	ENSSSCG00000006063	-	4:36137638-36228348	1.64908	2.8813	2.76178	4.32454	4.58505	4.76715	0.842544	0.291388	1
ENSSSCT00000054675	ENSSSCG00000032214	-	1:152593650-152636635	4.20739	4.55909	4.26518	1.8949	2.95584	2.55131	-0.82024	0.29146	1
ENSSSCT00000014304	ENSSSCG00000013086	CYB561A3	2:10134985-10156998	1.99211	2.34396	2.59799	4.08129	4.49582	4.10756	0.804224	0.291537	1
ENSSSCT00000037064	ENSSSCG00000034086	ATP5F1C	10:63584295-63629001	21.372	17.1332	16.9594	13.5691	15.3937	14.6136	-0.389022	0.291543	1
ENSSSCT00000058659	ENSSSCG00000039618	-	10:17471913-17497130	2.19113	3.0998	2.07613	3.60878	5.17408	4.26662	0.761585	0.291546	1
ENSSSCT00000009861	ENSSSCG00000009004	SFRP2	8:75337105-75347522	2.18654	1.9646	2.39676	4.2093	4.50553	4.46829	0.93562	0.291575	1
ENSSSCT00000038201	ENSSSCG00000038151	CMTM3	6:27308140-27317310	1.89114	3.45884	1.76594	4.51189	4.26095	4.48768	0.83462	0.291661	1
ENSSSCT00000052201	ENSSSCG00000005582	STRBP	1:264045669-264195963	4.43959	4.62939	3.81838	2.45354	1.88582	2.25615	-0.961185	0.291734	1
ENSSSCT00000056058	ENSSSCG00000021472	POLR2E	2:77330749-77341927	3.19344	5.24347	4.37316	1.65935	3.4195	2.52641	-0.756403	0.291829	1
ENSSSCT00000066106	ENSSSCG00000030110	-	12:45223578-45427726	1.57914	3.13718	1.85908	4.52634	3.93685	4.29489	0.888735	0.291866	1
ENSSSCT00000026316	ENSSSCG00000022726	RHOD	2:5392546-5404201	1.54273	3.36198	1.73374	4.26996	4.16568	4.36842	0.881	0.291878	1
ENSSSCT00000053199	ENSSSCG00000031657	-	2:59531153-59532196	13.3608	14.1664	10.7426	8.15207	11.0466	9.63789	-0.440542	0.291897	1
ENSSSCT00000008053	ENSSSCG00000007360	CHD6	17:44050007-44267340	1.19782	2.67649	2.80417	4.90604	4.02563	4.60685	0.950059	0.291999	1
ENSSSCT00000051028	ENSSSCG00000027529	BIRC3	9:33003016-33063418	2.75857	2.37181	4.36583	8.42899	2.81417	5.46291	0.759727	0.292087	1
ENSSSCT00000064630	ENSSSCG00000006995	ASAH1	17:5712055-5750784	3.27722	5.63732	3.75047	3.33727	1.43893	2.65146	-0.768811	0.292381	1
ENSSSCT00000026254	ENSSSCG00000031789	ACSL5	14:122777084-122828047	3.33118	10.5353	4.07281	9.20808	8.77779	9.56144	0.587767	0.292855	1
ENSSSCT00000001612	ENSSSCG00000001455	-	7:24868655-24914037	9.97655	7.99905	3.79133	12.278	9.17871	10.9159	0.529368	0.293122	1
ENSSSCT00000009623	ENSSSCG00000008796	RBM47	8:31507962-31690766	0.94741	1.86146	4.22851	4.37329	4.30596	4.74156	0.863197	0.293432	1
ENSSSCT00000010082	ENSSSCG00000009208	HERC3	8:130346205-130467316	1.82485	3.31446	1.85063	6.25532	3.07731	4.10078	0.879651	0.293531	1
ENSSSCT00000065647	ENSSSCG00000035733	PLXNB2	5:390362-418324	1.8177	4.82021	0.827254	4.76423	3.19999	5.63866	0.809808	0.29454	1
ENSSSCT00000048039	ENSSSCG00000005232	SMARCA2	1:219624775-219815480	6.18481	3.04286	3.178	2.00269	2.8423	2.17728	-0.829963	0.294699	1
ENSSSCT00000018768	ENSSSCG00000017239	-	12:6883946-6898764	87.3863	95.5072	81.6288	80.6107	75.5833	76.1712	-0.223312	0.294957	1
ENSSSCT00000016615	ENSSSCG00000015246	ST14	9:56888245-56929768	12.0656	17.4112	20.3981	21.6772	21.6699	22.0289	0.354845	0.295654	1
ENSSSCT00000003874	ENSSSCG00000003488	UBR4	6:77568726-77707930	8.81236	14.196	10.9067	15.9408	15.3083	15.5841	0.432168	0.295959	1
ENSSSCT00000021363	ENSSSCG00000019768	RF00007	5:6174021-6174171	605.079	347.331	533.204	585.371	707.494	664.414	0.316989	0.296679	1
ENSSSCT00000027194	ENSSSCG00000016535	CALD1	18:14267958-14478503	16.7673	15.447	9.64078	20.6667	18.0697	18.6103	0.415037	0.296928	1
ENSSSCT00000031881	ENSSSCG00000010607	COL17A1	14:114898851-115007627	5.70763	8.57162	4.05889	12.4824	5.9036	8.94907	0.542532	0.297482	1
ENSSSCT00000026033	ENSSSCG00000029944	FASN	12:922417-937560	11.8391	3.86912	4.15324	4.51832	4.51534	4.64017	-0.581024	0.29834	1
ENSSSCT00000008984	ENSSSCG00000036224	-	3:57127752-57323512	551.617	384.653	667.451	310.719	585.011	444.073	-0.341386	0.298935	1
ENSSSCT00000040170	ENSSSCG00000029608	SEC62	13:108660485-108692242	9.18166	8.271	10.3757	6.57615	6.18085	6.18537	-0.584163	0.299105	1
ENSSSCT00000026460	ENSSSCG00000023171	PQLC1	6:127866245-127952556	5.82378	6.66434	9.69488	13.4931	8.82425	10.7577	0.535363	0.299127	1
ENSSSCT00000002276	ENSSSCG00000002034	ACIN1	7:75947770-75990083	6.24502	9.00715	8.57909	11.1856	11.6731	11.8383	0.502599	0.299356	1
ENSSSCT00000030537	ENSSSCG00000033566	-	7:20773607-20773919	11.928	16.6	28.7935	24.3511	26.9296	25.6626	0.383513	0.299922	1
ENSSSCT00000017542	ENSSSCG00000016111	FZD7	15:105644187-105648850	4.32013	9.02222	6.01778	10.7989	7.96672	9.58479	0.515971	0.300502	1
ENSSSCT00000045919	ENSSSCG00000014272	-	2:134210918-134278243	7.48577	2.76678	2.7576	0.72603	3.95866	2.27085	-0.917321	0.30131	1
ENSSSCT00000048151	ENSSSCG00000039640	CDC34	2:77761589-77812337	12.023	14.8847	18.4434	10.4726	12.421	11.1938	-0.444728	0.301377	1
ENSSSCT00000050276	ENSSSCG00000037582	F2RL2	2:85293936-85633641	8.06835	10.3483	4.0489	13.5487	9.07994	11.0793	0.55056	0.301714	1
ENSSSCT00000014688	ENSSSCG00000013444	BTBD2	2:76538438-76559919	5.29113	10.2407	8.3721	12.1489	10.935	11.3151	0.490418	0.301745	1
ENSSSCT00000016076	ENSSSCG00000014725	HBB	9:4790897-4806714	19.3104	0.552032	12.2672	5.32274	8.53242	7.22652	-0.718084	0.301921	1
ENSSSCT00000000884	ENSSSCG00000028397	-	5:78318971-78324906	7.31919	13.2939	8.6657	14.8118	12.4567	13.6604	0.452044	0.301924	1
ENSSSCT00000063467	ENSSSCG00000040732	WDR81	12:47922194-47945411	0.690984	1.07796	0.620525	2.1908	1.99219	2.14325	1.24782	0.302124	1
ENSSSCT00000050644	ENSSSCG00000034854	SEC16A	AEMK02000682.1:1261118-1293601	0.686075	0.600646	0.664512	1.86111	1.94778	1.99409	1.37858	0.302225	1
ENSSSCT00000006970	ENSSSCG00000006361	PPOX	4:89274830-89343881	0.845364	0.0157944	1.08285	1.9122	2.59135	2.06727	1.54932	0.30229	1
ENSSSCT00000005615	ENSSSCG00000005094	TMEM30B	1:190170033-190171095	3.85021	6.55684	4.24692	7.61611	7.85358	8.10127	0.642132	0.302536	1
ENSSSCT00000030564	ENSSSCG00000029879	LTF	13:29411456-29445953	319.065	210.745	1159.49	397.338	402.365	399.336	-0.569473	0.302808	1
ENSSSCT00000014162	ENSSSCG00000012957	SF3B2	2:6277486-6293616	3.51793	6.24124	5.09512	7.88509	7.4394	7.5032	0.577513	0.302813	1
ENSSSCT00000043239	ENSSSCG00000000274	PCBP2	5:18673980-18717199	3.46721	6.28599	5.14232	8.02596	7.47677	7.68901	0.596266	0.302835	1
ENSSSCT00000011091	ENSSSCG00000010130	GNB1L	14:51305038-51343045	6.0667	7.76821	8.49473	4.78017	5.39285	4.69476	-0.609002	0.303004	1
ENSSSCT00000003024	ENSSSCG00000002729	-	6:13588786-13791246	2.69315	4.69646	3.79867	6.24367	5.80965	6.13333	0.652449	0.30305	1
ENSSSCT00000040733	ENSSSCG00000011849	TNK2	13:134082454-134124826	5.6493	5.57888	3.91905	7.73382	7.4091	7.69836	0.546748	0.303079	1
ENSSSCT00000054013	ENSSSCG00000032171	TCF20	5:6484400-6533733	3.16018	4.50518	2.93843	6.48545	5.86896	6.06674	0.744933	0.303125	1
ENSSSCT00000004774	ENSSSCG00000004318	RRAGD	1:57374054-57645955	5.88861	6.24802	5.44132	3.00313	4.37801	3.86877	-0.662389	0.303125	1
ENSSSCT00000026327	ENSSSCG00000039315	SOX10	5:9891641-9959852	5.67424	7.86496	10.2761	11.8871	10.9748	11.3281	0.481565	0.303501	1
ENSSSCT00000014043	ENSSSCG00000012848	EPS8L2	2:435323-452629	2.19799	5.36506	3.57281	6.23714	5.9013	6.35309	0.684804	0.303674	1
ENSSSCT00000047169	ENSSSCG00000038754	-	9:72491587-72497093	3.01049	4.13049	3.56725	6.41571	4.92175	6.91064	0.717555	0.303695	1
ENSSSCT00000012489	ENSSSCG00000011409	NPRL2	13:32825371-32842383	5.90484	4.88296	6.58077	3.6829	4.04659	3.87301	-0.604866	0.303999	1
ENSSSCT00000057368	ENSSSCG00000038919	RP9	18:40397775-40564236	6.27575	5.09065	6.63252	3.89105	3.66992	3.72997	-0.69306	0.304037	1
ENSSSCT00000024538	ENSSSCG00000029359	PHLDA3	10:23826873-23827245	4.74268	5.75869	4.33062	9.25599	6.66251	7.14426	0.593225	0.304137	1
ENSSSCT00000048322	ENSSSCG00000034905	MVD	6:1008099-1014302	13.5492	4.86802	6.80025	4.14836	7.97533	5.57335	-0.561838	0.304205	1
ENSSSCT00000041555	ENSSSCG00000029753	CYTIP	15:64353474-64421578	11.3045	8.14661	7.75059	4.57798	8.23839	6.66282	-0.517663	0.304311	1
ENSSSCT00000054000	ENSSSCG00000031083	SZRD1	6:75459137-75485323	3.67007	7.00798	4.20598	8.96144	6.57475	8.07513	0.625647	0.304516	1
ENSSSCT00000065380	ENSSSCG00000009217	PKD2	8:130775506-131058940	3.51799	4.85132	2.24558	7.27222	5.06163	6.28658	0.760382	0.304769	1
ENSSSCT00000048241	ENSSSCG00000009864	MED13L	14:36063643-36383803	3.04255	2.70543	4.79907	7.04435	5.1228	6.08126	0.735426	0.305101	1
ENSSSCT00000063930	ENSSSCG00000002965	ACTN4	6:47446033-47578795	1.84044	6.01247	2.9604	6.68343	5.89826	6.04459	0.73904	0.305113	1
ENSSSCT00000008197	ENSSSCG00000007488	DOK5	17:55390719-55542254	5.01653	4.8779	7.87657	3.50492	4.24886	3.64082	-0.662127	0.305219	1
ENSSSCT00000026162	ENSSSCG00000033368	ATP5MC2	5:18871030-18878767	69.2753	79.2911	69.318	60.9783	66.0038	64.0954	-0.22607	0.305703	1
ENSSSCT00000055852	ENSSSCG00000040520	RF01296	5:64136506-64168866	617.864	904.719	1055.93	719.021	784.951	754.343	-0.224237	0.305735	1
ENSSSCT00000022802	ENSSSCG00000024260	RPL11	6:81522759-81526880	501.007	513.279	471.138	449.527	452.693	458.797	-0.16944	0.305837	1
ENSSSCT00000039579	ENSSSCG00000033732	ANKRD10	11:77323354-77356139	4.37343	6.85116	3.64236	9.54375	6.01852	7.7095	0.606509	0.306113	1
ENSSSCT00000060617	ENSSSCG00000033323	UBE2D1	14:92296248-92382274	2.47183	8.26979	4.24749	7.30166	8.03832	8.43102	0.627826	0.306228	1
ENSSSCT00000011768	ENSSSCG00000010756	MGMT	14:138499160-138771540	3.04528	6.38916	5.09215	9.62803	5.93319	7.59506	0.632781	0.306593	1
ENSSSCT00000058905	ENSSSCG00000009633	-	14:7256592-7358614	2.59681	6.55488	1.66935	6.48663	5.68154	5.97918	0.702068	0.306683	1
ENSSSCT00000045724	ENSSSCG00000005724	SETX	1:272095357-272170762	13.7214	10.7509	9.10456	8.52285	7.29556	8.1619	-0.518914	0.307217	1
ENSSSCT00000004957	ENSSSCG00000004486	SLC17A5	1:92286826-92342785	7.84619	4.37496	4.83683	3.93156	3.37245	3.66784	-0.660522	0.307506	1
ENSSSCT00000016361	ENSSSCG00000014997	-	9:35153268-35185804	7.85433	13.1051	8.53312	13.4662	14.4525	13.5863	0.458838	0.30768	1
ENSSSCT00000060812	ENSSSCG00000004668	SLC30A4	1:126236791-126268096	8.06973	5.28541	3.89637	2.77748	4.40604	3.79699	-0.675233	0.308057	1
ENSSSCT00000009019	ENSSSCG00000008236	-	3:59423082-59425282	6.72315	7.80576	4.88732	9.38984	9.80245	10.3939	0.565253	0.309528	1
ENSSSCT00000059371	ENSSSCG00000004635	SPPL2A	1:121067874-121134887	5.98862	10.3543	8.23992	10.8359	12.9803	11.8664	0.500181	0.309715	1
ENSSSCT00000023546	ENSSSCG00000011811	LPP	13:125782462-126465579	4.9996	8.77716	5.99246	10.5011	9.30793	9.34952	0.523709	0.309944	1
ENSSSCT00000053391	ENSSSCG00000004139	ADGRG6	1:22662014-22801909	10.1986	5.53674	6.69198	4.49328	5.54086	5.25668	-0.586552	0.310039	1
ENSSSCT00000057976	ENSSSCG00000027660	IFI44L	6:134100933-134680050	8.67738	1.3235	2.53072	2.96299	1.71745	2.8917	-0.753825	0.310606	1
ENSSSCT00000019298	ENSSSCG00000017731	PSMD11	12:42500445-42529786	6.24281	12.6901	11.2197	14.1271	13.4936	13.7076	0.422495	0.311111	1
ENSSSCT00000045051	ENSSSCG00000012934	CCS	2:5819466-5833398	25.2044	18.4758	20.8587	16.0505	18.1707	17.3655	-0.368538	0.311759	1
ENSSSCT00000052808	ENSSSCG00000026044	FDFT1	14:14967272-15104179	17.3552	14.087	14.9147	9.23663	13.7408	12.5758	-0.423741	0.311876	1
ENSSSCT00000054639	ENSSSCG00000032936	PIM3	5:677708-680691	5.07712	9.47444	5.19971	11.0581	8.80249	9.59312	0.541639	0.312031	1
ENSSSCT00000005698	ENSSSCG00000005169	RPS6	1:203444371-203447641	186.063	189.182	168.492	160.541	168.183	162.772	-0.188284	0.312136	1
ENSSSCT00000044750	ENSSSCG00000036883	FABP3	6:87879768-87951610	169.752	39.6746	58.0795	57.2195	77.4169	67.2814	-0.529896	0.312744	1
ENSSSCT00000053670	ENSSSCG00000034709	-	AEMK02000452.1:1900332-1912308	21.9534	27.5613	16.2932	28.3555	26.7056	28.7303	0.316737	0.313177	1
ENSSSCT00000015061	ENSSSCG00000013784	DNAJB1	2:64761205-64765510	4.21055	10.0554	16.0918	11.4978	17.9803	14.718	0.501536	0.31429	1
ENSSSCT00000001644	ENSSSCG00000001475	SLC39A7	7:25236008-25249786	8.2443	11.2444	11.3238	14.0744	14.2045	14.3904	0.43196	0.31508	1
ENSSSCT00000055984	ENSSSCG00000031262	TXNIP	4:99348850-99356209	143.234	284.56	214.308	160.311	208.568	184.489	-0.230818	0.315809	1
ENSSSCT00000052649	ENSSSCG00000017421	ACLY	12:20796740-20841298	2.41708	3.5873	2.41823	4.29373	5.26347	4.79351	0.711319	0.316893	1
ENSSSCT00000028688	ENSSSCG00000026931	SERTAD1	6:48698848-48702400	4.23078	6.95802	4.63079	8.02652	7.88338	8.06299	0.558429	0.316907	1
ENSSSCT00000010196	ENSSSCG00000009308	LNX2	11:4849623-5043111	2.62676	3.19716	2.40279	4.9586	4.38084	4.80038	0.722967	0.317044	1
ENSSSCT00000059534	ENSSSCG00000016956	MAST4	16:44972725-45561352	2.26579	3.15781	2.28822	4.59654	4.67527	4.68382	0.793848	0.317054	1
ENSSSCT00000018066	ENSSSCG00000016593	ARF5	18:20694358-20699110	5.88412	9.49831	8.64184	5.4028	5.56199	5.44516	-0.570526	0.317062	1
ENSSSCT00000028838	ENSSSCG00000025182	ELK4	9:66297337-66316374	3.97302	4.71879	4.71485	2.30071	3.11976	2.96638	-0.687451	0.317083	1
ENSSSCT00000003432	ENSSSCG00000003093	SYMPK	6:52139539-52180293	2.08018	2.8775	2.64498	4.77425	4.6126	4.69734	0.82606	0.317084	1
ENSSSCT00000013579	ENSSSCG00000028538	RLIM	X:59747965-59920493	2.53404	2.77605	2.73841	4.91282	4.30976	4.61997	0.722445	0.317143	1
ENSSSCT00000012149	ENSSSCG00000011102	NRP1	10:56244104-56430811	2.14227	3.15038	2.56232	3.91944	5.42713	4.66171	0.772783	0.317147	1
ENSSSCT00000010736	ENSSSCG00000009794	MLXIP	14:30575108-30646258	1.99162	3.08988	2.41145	4.05245	5.23076	4.76838	0.842555	0.317153	1
ENSSSCT00000052466	ENSSSCG00000013938	GATAD2A	2:58415749-58517202	1.72116	3.4799	2.65675	4.62735	4.67607	4.7077	0.775076	0.317215	1
ENSSSCT00000063907	ENSSSCG00000014881	CLNS1A	9:12092583-12113682	1.8301	3.61834	2.22903	4.22629	5.02715	5.18123	0.848673	0.317238	1
ENSSSCT00000029020	ENSSSCG00000022957	PARP4	11:366360-442290	1.84896	3.94464	2.62579	4.7703	4.44413	4.65632	0.666697	0.317286	1
ENSSSCT00000064375	ENSSSCG00000000697	CHD4	5:64065991-64105271	1.85699	3.69755	2.76263	5.13698	4.36871	4.6423	0.711108	0.317295	1
ENSSSCT00000057937	ENSSSCG00000025704	DENND2D	4:109121870-109204813	1.77176	3.96981	2.50609	4.63761	4.77309	4.52011	0.7012	0.317313	1
ENSSSCT00000037768	ENSSSCG00000017835	CLUH	12:48614786-48763337	2.07548	4.1551	2.12412	5.04459	4.70254	4.63538	0.728668	0.317353	1
ENSSSCT00000061390	ENSSSCG00000035355	F2R	2:85642793-85659132	2.3287	3.34327	2.15708	5.52246	4.3172	4.7535	0.83721	0.317359	1
ENSSSCT00000041321	ENSSSCG00000027314	CAMSAP2	10:23275401-23357525	2.05425	3.61856	2.04954	5.17474	4.3847	4.83544	0.837716	0.317378	1
ENSSSCT00000066152	ENSSSCG00000033120	PALM2	1:250680932-251190886	2.665	3.07264	1.74119	4.85396	4.42685	4.87781	0.85614	0.317385	1
ENSSSCT00000060743	ENSSSCG00000013630	DNM2	2:69474030-69579089	4.67687	5.71569	5.0409	9.18927	7.29479	8.1629	0.630645	0.31741	1
ENSSSCT00000004864	ENSSSCG00000004401	DDO	1:76391111-76417944	4.56656	6.0019	3.20189	2.89935	2.3605	2.82306	-0.772441	0.317767	1
ENSSSCT00000052362	ENSSSCG00000038967	NADK	6:63844431-63954126	3.8997	7.6526	4.37661	8.03687	7.84729	8.08586	0.550551	0.317793	1
ENSSSCT00000042273	ENSSSCG00000027121	ODC1	3:126071561-126132577	2.15654	3.26227	2.25335	5.50311	3.7271	4.60365	0.790537	0.317827	1
ENSSSCT00000056699	ENSSSCG00000039739	-	14:51452363-51503022	3.53926	2.56682	1.96296	3.82904	5.60373	4.68479	0.742903	0.317845	1
ENSSSCT00000004251	ENSSSCG00000003839	-	6:155800839-155894915	2.39973	4.37784	1.74589	5.23241	3.96031	4.86784	0.670041	0.318004	1
ENSSSCT00000032150	ENSSSCG00000024626	TNFAIP1	12:44616878-44636290	2.13285	4.15373	1.36239	5.03269	4.43026	5.04062	0.8628	0.318022	1
ENSSSCT00000015312	ENSSSCG00000014017	MGAT4B	2:78730721-78802256	1.30576	4.2407	2.23609	4.78285	4.44861	4.61275	0.774593	0.318044	1
ENSSSCT00000054436	ENSSSCG00000033854	LGALS1	5:10147114-10153256	6.50008	11.9485	6.30166	13.932	9.3365	11.9453	0.478869	0.318051	1
ENSSSCT00000027911	ENSSSCG00000029785	RPS9	6:55914158-55927282	45.7146	43.5797	46.3561	31.7999	45.8967	38.9035	-0.264597	0.318087	1
ENSSSCT00000019534	ENSSSCG00000017950	TP53	12:52780229-53166567	1.45269	4.37152	2.2668	4.99076	4.16581	4.6154	0.714007	0.318113	1
ENSSSCT00000043632	ENSSSCG00000034927	-	3:18467778-18489661	7.08157	10.7263	8.42448	12.3339	11.9632	12.469	0.450743	0.318425	1
ENSSSCT00000049445	ENSSSCG00000036224	-	3:57127752-57323512	67.854	33.8986	146.907	67.9179	58.1189	60.9533	-0.486534	0.318434	1
ENSSSCT00000031590	ENSSSCG00000030149	CAPNS1	6:45511294-45520721	2.96511	11.4506	6.3151	10.1898	9.53459	9.83772	0.48444	0.318439	1
ENSSSCT00000022057	ENSSSCG00000020462	RF00231	7:116785958-116786234	818.827	1524.5	1257.49	1266.91	1532.37	1396.07	0.202715	0.318464	1
ENSSSCT00000008416	ENSSSCG00000007675	EPHB4	3:8638421-8732114	1.91397	4.5187	1.77847	5.88432	3.88962	4.79481	0.77347	0.318674	1
ENSSSCT00000029557	ENSSSCG00000021867	HPN	6:44608070-44632026	1.74736	4.71418	1.56654	5.5029	3.92396	4.95607	0.787133	0.318898	1
ENSSSCT00000029337	ENSSSCG00000021646	KLF9	1:223720412-223748621	3.98163	8.74807	3.8698	8.47309	7.88101	8.12537	0.524846	0.319583	1
ENSSSCT00000065823	ENSSSCG00000005190	NFIB	1:208182486-208421964	4.8417	4.06668	7.16809	6.71065	8.52591	8.75052	0.52746	0.319636	1
ENSSSCT00000019485	ENSSSCG00000017907	PFN1	12:51962641-51975555	7.42455	11.2336	7.69346	13.3134	11.0499	11.7778	0.421604	0.320473	1
ENSSSCT00000041050	ENSSSCG00000033422	-	13:34949576-35017827	16.6136	10.7821	12.7778	10.0159	10.2658	10.1917	-0.440464	0.320485	1
ENSSSCT00000024525	ENSSSCG00000023495	PITHD1	6:81590950-81598872	10.1825	10.1558	9.51706	7.01746	6.84535	7.19013	-0.53278	0.320571	1
ENSSSCT00000036969	ENSSSCG00000014016	SQSTM1	2:78730721-78802256	10.3696	15.8117	3.78923	18.8378	10.4643	13.2999	0.487338	0.320819	1
ENSSSCT00000043406	ENSSSCG00000029262	GOSR1	12:46541171-46597071	9.22077	6.07404	8.461	5.14136	5.73062	5.26678	-0.589419	0.320875	1
ENSSSCT00000012592	ENSSSCG00000011506	-	13:50479262-50504880	5.4598	7.42556	5.91831	4.02511	4.22026	4.25038	-0.607434	0.320909	1
ENSSSCT00000016988	ENSSSCG00000015595	ATF3	9:130772261-130785599	5.20266	7.66503	5.92853	3.8108	4.36826	4.18355	-0.621298	0.321038	1
ENSSSCT00000048658	ENSSSCG00000002547	KLC1	AEMK02000452.1:2106973-2331635	5.77104	2.16898	5.45036	2.88394	2.76061	2.83722	-0.679202	0.32113	1
ENSSSCT00000002571	ENSSSCG00000002309	PLEKHD1	7:93152945-93190326	10.8751	6.98999	6.3399	13.2182	10.1329	11.5166	0.480104	0.321143	1
ENSSSCT00000057924	ENSSSCG00000032731	NDST1	2:151463229-151522773	3.72809	4.12705	4.00945	6.68669	6.01736	6.61841	0.653194	0.321255	1
ENSSSCT00000059994	ENSSSCG00000032031	QARS	13:31627224-31723159	17.1344	20.5568	18.9436	14.6944	14.6263	14.8485	-0.390386	0.321411	1
ENSSSCT00000012922	ENSSSCG00000011810	BCL6	13:125377249-125428606	5.69303	8.94337	6.11105	10.839	8.99505	10.0834	0.491311	0.321419	1
ENSSSCT00000054082	ENSSSCG00000037583	GNB4	13:117444977-117523305	5.44317	8.12635	5.30112	4.74795	3.71535	3.64294	-0.654161	0.321868	1
ENSSSCT00000045318	ENSSSCG00000011867	MYLK	13:136619307-136809673	1.16276	4.25078	5.77904	9.88999	3.25058	4.57279	0.623081	0.321882	1
ENSSSCT00000059705	ENSSSCG00000016611	CADPS2	18:24372475-24867284	6.00306	6.47775	5.85694	3.82831	5.43391	3.17191	-0.582272	0.321901	1
ENSSSCT00000064864	ENSSSCG00000016549	MKLN1	18:17504857-17832503	5.81601	6.83392	6.3039	2.81143	5.52976	3.86885	-0.654725	0.321934	1
ENSSSCT00000002087	ENSSSCG00000001862	ETFA	7:56311521-56541132	6.56915	9.34283	5.24058	11.0776	8.78893	10.6701	0.493169	0.32276	1
ENSSSCT00000047396	ENSSSCG00000039514	ID3	6:81422545-81424169	11.2585	21.8486	16.3329	12.817	12.122	12.7314	-0.413695	0.322765	1
ENSSSCT00000057902	ENSSSCG00000003150	NUCB1	6:54172049-54229745	5.96066	10.4544	9.46846	13.7037	10.5742	12.2984	0.46478	0.322826	1
ENSSSCT00000027225	ENSSSCG00000026894	NFE2L3	18:46217516-46250307	5.803	12.6725	7.37098	12.6114	11.9514	12.2386	0.478985	0.322952	1
ENSSSCT00000065138	ENSSSCG00000033606	HIST1H2AC	7:20789768-20882693	9.01652	8.86656	11.9911	7.16855	6.94645	7.17686	-0.519297	0.323181	1
ENSSSCT00000064938	ENSSSCG00000004024	-	1:2145175-2166287	8.98047	12.1791	10.8008	15.6206	13.7127	13.8771	0.3995	0.323689	1
ENSSSCT00000061674	ENSSSCG00000001817	FURIN	7:53455628-53472790	2.82171	5.42669	3.78431	7.94672	4.58499	6.147	0.591977	0.324159	1
ENSSSCT00000023976	ENSSSCG00000022128	MXI1	14:120603190-120722627	2.91715	3.89849	3.05979	1.75577	1.82855	1.90402	-0.83746	0.324203	1
ENSSSCT00000012003	ENSSSCG00000010966	CCL19	10:32110118-32112737	1.60527	1.77052	1.81937	3.55321	3.45226	3.4458	0.926374	0.324206	1
ENSSSCT00000063881	ENSSSCG00000032761	LAMA5	17:61692883-61747756	1.42643	2.24754	1.76215	3.20392	3.35628	3.29748	0.785152	0.324243	1
ENSSSCT00000010486	ENSSSCG00000009565	GAS6	11:78849087-78881970	1.35748	2.44552	1.52758	3.1948	3.41606	3.41264	0.835494	0.324287	1
ENSSSCT00000003902	ENSSSCG00000003512	EIF4G3	6:79022020-79286820	1.63957	1.76392	1.7638	3.12441	3.22177	3.4755	0.846953	0.324304	1
ENSSSCT00000017902	ENSSSCG00000016441	-	18:5995017-6019680	1.62006	1.56985	1.50578	3.58343	3.55476	3.23697	1.05157	0.324335	1
ENSSSCT00000044689	ENSSSCG00000013506	STAP2	2:74462278-74485807	1.35252	1.89406	2.06414	3.49924	3.03765	3.61441	0.857055	0.32434	1
ENSSSCT00000059897	ENSSSCG00000034853	-	Y:25247743-25253920	1.3424	2.3239	1.71676	2.75561	3.68222	3.27199	0.777148	0.324344	1
ENSSSCT00000019573	ENSSSCG00000017987	-	12:53659573-53698840	1.44985	2.7219	1.29967	3.5271	3.20578	3.43867	0.821725	0.324393	1
ENSSSCT00000050227	ENSSSCG00000011377	LAMB2	13:31726666-31751291	1.76741	1.66871	1.22093	3.20364	3.43995	3.42957	1.02138	0.324401	1
ENSSSCT00000026805	ENSSSCG00000026790	-	6:13853761-13889555	1.23637	2.30233	1.78165	3.62765	2.96107	3.34375	0.82588	0.324412	1
ENSSSCT00000007110	ENSSSCG00000006491	-	4:93770343-93807597	3.29596	3.22733	2.87826	1.82381	1.69741	1.70684	-0.836457	0.32443	1
ENSSSCT00000033498	ENSSSCG00000010706	-	6:48018183-48045767	1.15929	2.26032	1.75513	3.87978	2.95313	3.41645	0.907256	0.324475	1
ENSSSCT00000031893	ENSSSCG00000023419	ARHGEF10	15:33393466-33464606	1.29728	2.73484	1.38778	3.71272	3.02729	3.30796	0.818109	0.324508	1
ENSSSCT00000052490	ENSSSCG00000040003	UAP1L1	AEMK02000682.1:799612-808873	1.35904	1.89783	1.35408	4.0063	2.94284	3.6414	1.10669	0.324511	1
ENSSSCT00000044096	ENSSSCG00000036236	ELOVL6	8:112038685-112191299	1.68331	2.07678	0.931714	3.85974	3.22271	3.49521	1.0815	0.324514	1
ENSSSCT00000065950	ENSSSCG00000007979	LUC7L	3:41442660-41473115	2.09305	1.56097	1.53826	2.87424	4.08416	2.93774	0.848904	0.324546	1
ENSSSCT00000051409	ENSSSCG00000008989	CNOT6L	8:73194477-73305308	1.27965	2.39098	1.18634	2.74869	3.75395	3.17561	0.911613	0.324552	1
ENSSSCT00000002559	ENSSSCG00000002298	ZFYVE26	7:91520571-91590449	1.3378	2.22545	1.68191	3.81352	2.76621	3.11595	0.811594	0.324555	1
ENSSSCT00000041942	ENSSSCG00000003042	RPS19	6:50001040-50010060	271.576	270.656	257.981	253.256	231.4	240.195	-0.185041	0.324569	1
ENSSSCT00000001129	ENSSSCG00000001036	TFAP2A	7:7223099-7244883	0.771745	1.58588	2.11879	3.19089	3.35232	3.41542	1.05953	0.324639	1
ENSSSCT00000018861	ENSSSCG00000017325	PLEKHM1	12:17984163-18035375	0.966892	2.52845	1.56769	3.72273	2.91579	3.25406	0.888429	0.324643	1
ENSSSCT00000051267	ENSSSCG00000012375	DLG3	X:56472316-56527857	3.99131	2.99235	2.92233	1.42666	2.2598	1.85982	-0.832183	0.324691	1
ENSSSCT00000013426	ENSSSCG00000012277	TIMP1	X:42078018-42142286	1.14814	2.70945	0.819597	3.81229	3.28575	3.46483	1.08631	0.324739	1
ENSSSCT00000037988	ENSSSCG00000010433	SGMS1	14:99147184-99296128	12.261	5.78756	4.63916	6.25024	4.36502	4.92839	-0.581817	0.324788	1
ENSSSCT00000007653	ENSSSCG00000006988	PDGFRL	17:5278881-5328849	1.14382	2.64224	1.03719	3.95376	2.86595	3.51674	1.01512	0.324796	1
ENSSSCT00000051037	ENSSSCG00000010253	HK1	14:72382911-72460924	1.5742	2.80162	1.022	4.11592	2.93434	3.0251	0.827766	0.324837	1
ENSSSCT00000016338	ENSSSCG00000014976	ARHGAP42	9:31721349-31997616	1.62876	2.36952	1.15266	4.05337	2.48129	3.21431	0.844191	0.324879	1
ENSSSCT00000014177	ENSSSCG00000012970	CTSW	2:6440501-6450567	2.01086	4.00749	3.83468	0.905582	2.43098	1.67859	-0.955383	0.324958	1
ENSSSCT00000051336	ENSSSCG00000022925	-	5:62963639-63041739	1.10261	3.44769	0.934689	3.35657	3.41022	3.09669	0.778091	0.325023	1
ENSSSCT00000020311	ENSSSCG00000018716	RF00566	X:94489204-94589944	0	153.788	98.1838	54.3573	32.7423	42.8752	-0.88314	0.325436	1
ENSSSCT00000041335	ENSSSCG00000040617	TNFAIP8	2:123152406-123286560	4.98165	2.26225	2.71418	1.7934	1.84806	1.8272	-0.861559	0.326006	1
ENSSSCT00000031620	ENSSSCG00000028167	SLIRP	7:100710469-100749378	15.7959	15.9178	17.6398	13.3305	12.4556	12.9894	-0.382779	0.326264	1
ENSSSCT00000054509	ENSSSCG00000004499	ATP5F1A	1:95738263-95751358	21.5531	6.70832	17.9468	22.7148	21.2484	22.5041	0.451156	0.32666	1
ENSSSCT00000005802	ENSSSCG00000005267	ANXA1	1:226413515-226431961	11.7333	43.7632	8.09174	17.4456	10.4577	13.9609	-0.559681	0.326762	1
ENSSSCT00000039383	ENSSSCG00000040642	LASP1	12:23222707-23267860	9.36246	15.7448	12.7177	17.9555	15.3979	17.3735	0.392135	0.326938	1
ENSSSCT00000056403	ENSSSCG00000035017	-	AEMK02000151.1:4499-5780	1.01249	0.378618	3.0334	4.34151	1.89011	3.66538	1.06442	0.326952	1
ENSSSCT00000026790	ENSSSCG00000026082	DNAJC3	11:65230142-65299082	13.277	16.6191	14.2011	19.4783	19.2314	19.8509	0.373261	0.327255	1
ENSSSCT00000055981	ENSSSCG00000000146	-	3:7002705-7180635	15.5712	20.3666	17.2109	27.8193	17.7852	24.4675	0.368563	0.327423	1
ENSSSCT00000032017	ENSSSCG00000024927	STX12	6:84918789-84960720	12.0614	14.1136	10.9101	8.91489	9.59868	8.8352	-0.46826	0.327638	1
ENSSSCT00000034734	ENSSSCG00000012840	CD151	2:491290-570867	25.4048	36.057	35.0863	25.9394	27.326	26.6281	-0.304156	0.327656	1
ENSSSCT00000001349	ENSSSCG00000024259	PPP1R11	7:22617767-22659203	7.50357	10.8373	8.75275	12.7215	11.9882	12.7484	0.431009	0.32767	1
ENSSSCT00000057269	ENSSSCG00000033703	FAM111A	2:12250154-12260985	47.428	48.3377	25.081	39.388	25.2343	32.2952	-0.347282	0.327824	1
ENSSSCT00000006188	ENSSSCG00000005628	ST6GALNAC4	1:268389482-268402517	33.1988	21.0668	33.4084	23.3199	25.0575	23.7717	-0.336317	0.328327	1
ENSSSCT00000050661	ENSSSCG00000040273	-	13:134588327-134653434	17.9401	20.0887	19.0675	15.8806	15.4275	14.5211	-0.35033	0.328492	1
ENSSSCT00000057396	ENSSSCG00000027659	FUCA1	6:81637697-81741526	14.5383	9.42976	10.8374	8.01003	9.53337	8.8578	-0.439433	0.329514	1
ENSSSCT00000063945	ENSSSCG00000034802	-	13:125098763-125106729	9.17866	5.51338	3.50113	4.63743	3.54838	4.07915	-0.595206	0.330507	1
ENSSSCT00000003665	ENSSSCG00000003301	PPP6R1	6:59427900-59440973	6.06093	8.67848	6.74897	10.3458	10.256	10.5357	0.496111	0.33079	1
ENSSSCT00000026755	ENSSSCG00000014081	COL4A3BP	2:84417408-84730954	9.62003	10.9456	9.71432	7.76977	7.0803	7.66227	-0.45565	0.330934	1
ENSSSCT00000010007	ENSSSCG00000009139	-	8:112483321-112534359	9.98132	12.1274	9.10523	7.98736	6.69285	7.55484	-0.514639	0.331471	1
ENSSSCT00000059335	ENSSSCG00000035676	G3BP1	16:71236095-71276084	4.31841	8.12955	4.7893	8.77483	7.89816	8.49623	0.508795	0.33154	1
ENSSSCT00000004682	ENSSSCG00000004237	SERINC1	1:40099185-40141544	23.9812	34.3215	23.8589	22.1387	22.559	22.5448	-0.316645	0.331777	1
ENSSSCT00000019179	ENSSSCG00000017617	SCPEP1	12:33264903-33297896	7.59017	9.64987	9.55021	14.632	10.4446	12.4361	0.448845	0.332113	1
ENSSSCT00000016766	ENSSSCG00000015391	CROT	9:93263608-93309034	5.76421	9.51871	6.81576	11.186	9.5502	10.5218	0.464556	0.332128	1
ENSSSCT00000061978	ENSSSCG00000033161	HNRNPH2	X:83018319-83038355	4.38482	8.23087	4.62313	9.24301	7.53043	8.308	0.504499	0.332344	1
ENSSSCT00000014908	ENSSSCG00000013647	CDC37	2:69202334-69267971	5.09607	10.3581	6.87101	9.85856	10.8261	11.0609	0.472928	0.332425	1
ENSSSCT00000005755	ENSSSCG00000005222	SLC1A1	1:217300958-217441927	2.83538	9.96942	8.74913	11.9319	8.57319	10.1887	0.480809	0.332709	1
ENSSSCT00000033438	ENSSSCG00000030957	NFKB1	8:118251167-118507052	6.31504	12.7417	7.71934	13.7677	11.2699	12.238	0.44722	0.333033	1
ENSSSCT00000035130	ENSSSCG00000011226	TGFBR2	13:16784364-16876656	14.5745	24.6825	19.8597	23.5632	26.456	24.8696	0.310541	0.333399	1
ENSSSCT00000027174	ENSSSCG00000022401	AGTRAP	6:71825355-71836942	3.60698	8.74747	4.86788	9.44746	7.15783	8.4162	0.505136	0.334343	1
ENSSSCT00000005837	ENSSSCG00000005300	VCP	1:235790519-235870050	6.75758	13.5611	6.73531	13.5046	11.4873	12.6938	0.449134	0.334538	1
ENSSSCT00000065622	ENSSSCG00000032595	-	5:32910169-32963060	21.0938	19.4422	16.6083	15.1008	15.3737	15.2429	-0.358787	0.334614	1
ENSSSCT00000037638	ENSSSCG00000032164	PEA15	4:90263600-90410102	6.84848	12.6753	7.44749	14.9409	10.6834	12.1422	0.45607	0.335251	1
ENSSSCT00000027595	ENSSSCG00000026392	BSDC1	6:88808634-88839114	10.8663	14.2144	12.7992	8.90923	10.3598	9.55227	-0.423513	0.335847	1
ENSSSCT00000009596	ENSSSCG00000008771	C4orf19	8:29013081-29103934	9.49259	6.30434	8.68937	6.79577	4.90993	5.51102	-0.539644	0.336104	1
ENSSSCT00000046494	ENSSSCG00000038719	-	14:48858101-49012754	284.369	195.684	242.388	226.134	220.073	182.075	-0.26517	0.33693	1
ENSSSCT00000007120	ENSSSCG00000006501	SSR2	4:94010762-94023783	184.153	132.762	137.846	138.007	127.61	132.194	-0.251638	0.337885	1
ENSSSCT00000018921	ENSSSCG00000017382	EZH1	12:20118355-20139419	3.86495	5.46775	3.90046	6.61168	7.20001	6.8728	0.598198	0.338025	1
ENSSSCT00000048525	ENSSSCG00000025284	COQ9	6:19356588-19390735	14.2663	17.1015	13.2352	11.729	11.1395	11.2086	-0.417686	0.338115	1
ENSSSCT00000030605	ENSSSCG00000024267	TMEM50A	6:82832612-82925305	22.1837	27.8472	24.8332	18.7878	21.6774	21.95	-0.295641	0.33827	1
ENSSSCT00000042936	ENSSSCG00000013648	TYK2	2:69156350-69183517	3.32246	5.76373	4.01239	7.24032	6.36743	6.66219	0.586274	0.338749	1
ENSSSCT00000026976	ENSSSCG00000026084	SLC49A3	8:117478-128425	5.05045	12.5961	4.03048	12.4537	7.80523	10.2933	0.472148	0.33886	1
ENSSSCT00000003446	ENSSSCG00000003107	ARHGAP35	6:52704366-52841807	4.20931	5.41607	3.57599	7.41108	5.79185	6.63697	0.543543	0.339152	1
ENSSSCT00000027692	ENSSSCG00000020926	SDHB	6:75647070-75678111	15.4205	14.9158	14.18	11.7768	11.2188	11.5473	-0.400037	0.339899	1
ENSSSCT00000012075	ENSSSCG00000011033	VIM	10:43517282-43530623	48.0631	95.5104	49.852	85.7195	70.7535	75.9363	0.259363	0.339999	1
ENSSSCT00000050791	ENSSSCG00000025941	PTP4A1	1:45144489-45218748	4.76924	5.98469	2.55736	5.80027	7.99252	6.8912	0.589094	0.340015	1
ENSSSCT00000009261	ENSSSCG00000008459	THADA	3:96875588-97196315	3.22216	6.5173	3.48497	7.56767	5.83102	6.90379	0.577733	0.340076	1
ENSSSCT00000052410	ENSSSCG00000038948	ETS2	13:202464369-202484608	2.68799	6.08303	4.06194	7.6003	5.77449	6.87657	0.616151	0.340129	1
ENSSSCT00000038045	ENSSSCG00000035949	FTO	6:31174568-31564906	8.45741	12.8322	6.85279	10.9931	15.0444	12.9063	0.432681	0.340277	1
ENSSSCT00000012984	ENSSSCG00000011870	PDIA5	13:137300050-137398480	2.72149	3.65224	2.92941	5.24445	4.62541	4.93177	0.617522	0.340484	1
ENSSSCT00000044956	ENSSSCG00000002640	DEF8	6:143636-167459	2.12742	3.37335	3.35962	5.07366	5.03902	5.51528	0.761372	0.340503	1
ENSSSCT00000042761	ENSSSCG00000035062	-	2:143169307-143171623	2.25829	3.41004	2.9213	5.46606	4.93333	5.1509	0.797845	0.340524	1
ENSSSCT00000023069	ENSSSCG00000025027	METTL1	5:23059002-23063031	2.5535	3.67123	2.61171	5.08796	4.76371	4.9746	0.691546	0.340546	1
ENSSSCT00000054724	ENSSSCG00000017812	VPS53	12:47143706-47500525	2.52246	2.79273	3.12928	5.18028	4.91778	5.17902	0.79434	0.340587	1
ENSSSCT00000007199	ENSSSCG00000006571	INTS3	4:95898431-95944817	2.45332	3.14965	3.32177	5.49273	4.6993	5.14505	0.72445	0.340621	1
ENSSSCT00000011941	ENSSSCG00000010911	ZNF281	10:23036145-23038758	2.55249	3.93163	2.36157	5.3431	4.8949	4.9982	0.729294	0.340642	1
ENSSSCT00000057746	ENSSSCG00000003591	PUM1	6:87547319-87687460	2.4149	3.48018	2.59783	5.14857	4.66884	4.87472	0.73363	0.34067	1
ENSSSCT00000008185	ENSSSCG00000007478	ATP9A	17:52936064-53072605	1.97456	4.23937	2.80658	4.64856	5.68127	5.16748	0.726422	0.340674	1
ENSSSCT00000054468	ENSSSCG00000036113	-	9:102779515-102784280	1.92323	3.53172	3.35906	4.57497	5.21415	5.65952	0.752568	0.340688	1
ENSSSCT00000036907	ENSSSCG00000025326	TMEM243	9:93393689-93463082	4.29416	4.87283	5.34786	2.34626	3.69625	3.36134	-0.641755	0.340763	1
ENSSSCT00000059098	ENSSSCG00000008359	RAB1A	3:76837308-76932659	2.81783	4.58615	2.0701	4.82303	5.16253	5.00308	0.611514	0.340866	1
ENSSSCT00000056154	ENSSSCG00000034558	RF00003	12:34968947-34969111	89012.8	82726.9	81905.1	132793	89591.3	87856.2	0.251337	0.340886	1
ENSSSCT00000047758	ENSSSCG00000015524	FAM20B	9:120809705-120854970	2.88362	2.90017	2.60471	5.44307	4.34485	5.26599	0.783292	0.340924	1
ENSSSCT00000061841	ENSSSCG00000022282	BDH2	8:117969991-117995216	5.46651	4.52287	4.56521	2.78081	3.66445	3.00702	-0.640335	0.341057	1
ENSSSCT00000008489	ENSSSCG00000007743	-	3:16812403-16819124	44.4552	47.6815	54.3027	43.898	39.85	42.5526	-0.251626	0.341307	1
ENSSSCT00000035449	ENSSSCG00000032284	CCND3	7:37074482-37095027	14.6265	27.1194	23.953	17.8827	17.3977	17.606	-0.337078	0.341318	1
ENSSSCT00000005987	ENSSSCG00000005444	TMEM245	1:250005448-250181859	8.10501	5.58028	5.77517	4.84418	4.03593	4.35521	-0.582415	0.341454	1
ENSSSCT00000047117	ENSSSCG00000033262	CD74	2:151368376-151433856	4.1126	6.14066	6.37765	4.27931	12.5468	8.57841	0.562165	0.341528	1
ENSSSCT00000011482	ENSSSCG00000010494	SORBS1	14:106895764-107137767	2.61595	3.93413	2.30385	6.25676	3.87896	4.902	0.711011	0.341831	1
ENSSSCT00000032527	ENSSSCG00000023715	GNS	5:29128755-29190331	1.60034	4.79496	2.65251	5.88772	4.1919	5.29131	0.71485	0.342084	1
ENSSSCT00000059553	ENSSSCG00000001835	ABHD2	7:54655618-54906876	1.94969	5.1262	2.18392	5.88917	4.25381	5.07981	0.669444	0.342227	1
ENSSSCT00000011223	ENSSSCG00000010253	HK1	14:72382911-72460924	2.67099	7.2056	2.9534	7.57278	5.50268	6.68245	0.585058	0.342526	1
ENSSSCT00000027054	ENSSSCG00000021443	SGK1	1:29625956-29753666	3.49733	7.50331	2.51961	7.99432	5.75396	6.89587	0.573132	0.342718	1
ENSSSCT00000001874	ENSSSCG00000001679	XPO5	7:38511551-38601793	4.94407	7.35166	5.4946	8.29578	8.99174	8.92316	0.518011	0.343037	1
ENSSSCT00000010848	ENSSSCG00000009898	GCN1	14:40151416-40218107	4.725	6.94781	5.85472	8.88142	8.59993	8.6813	0.536523	0.343267	1
ENSSSCT00000016788	ENSSSCG00000015413	FGL2	9:102787075-102919767	5.34476	7.46393	4.94781	8.67293	8.39795	8.76816	0.500865	0.343527	1
ENSSSCT00000009413	ENSSSCG00000008602	LAPTM4A	3:118152586-118170279	55.6521	57.3504	49.5908	45.6994	49.6889	46.5101	-0.235712	0.343529	1
ENSSSCT00000007494	ENSSSCG00000006845	STXBP3	4:111233279-111347487	9.32245	10.6269	11.6445	5.84445	9.34429	7.76782	-0.492029	0.343597	1
ENSSSCT00000051381	ENSSSCG00000004875	CYB5A	1:149737536-149783623	18.0828	14.9716	17.4467	13.6479	14.0734	12.9506	-0.351876	0.344335	1
ENSSSCT00000001899	ENSSSCG00000001700	SLC29A1	7:39218137-39237286	6.71595	5.27846	6.00254	7.98773	9.50984	8.71808	0.494878	0.344415	1
ENSSSCT00000026568	ENSSSCG00000023423	UBALD2	12:5203194-5208679	17.6828	17.1345	17.1057	13.2805	14.5772	14.2677	-0.338333	0.344907	1
ENSSSCT00000039594	ENSSSCG00000007692	YWHAG	3:9994832-10024031	4.80296	8.42182	4.7055	9.51661	8.02305	8.99617	0.528422	0.345064	1
ENSSSCT00000001720	ENSSSCG00000001543	-	7:31313147-31330699	136.642	195.052	123.452	129.293	141.424	134.876	-0.191405	0.345216	1
ENSSSCT00000000110	ENSSSCG00000000104	DDX17	5:9485486-9515734	26.3423	46.1528	39.8587	44.8175	45.5791	45.4504	0.247482	0.345455	1
ENSSSCT00000050600	ENSSSCG00000009361	POSTN	11:13224958-13259033	14.3689	12.4317	1.78057	9.71513	3.25274	5.79088	-0.625311	0.345627	1
ENSSSCT00000016825	ENSSSCG00000015444	LAMB1	9:107671319-107746867	7.64161	9.64997	5.14839	11.936	9.34606	10.7154	0.47513	0.345929	1
ENSSSCT00000014869	ENSSSCG00000013614	CNN1	2:70175403-70209899	26.478	32.1375	24.5902	45.3498	23.7469	36.123	0.313383	0.346203	1
ENSSSCT00000028173	ENSSSCG00000027907	-	2:77735519-77743415	73.7189	99.6319	128.833	76.6224	97.9919	87.8899	-0.243265	0.346477	1
ENSSSCT00000050025	ENSSSCG00000037267	MAX	7:89136984-89168200	9.47912	12.0208	7.35482	13.907	12.1707	13.272	0.412032	0.348014	1
ENSSSCT00000015296	ENSSSCG00000014004	PLPP2	2:77945781-77957313	16.2071	20.3748	16.5725	14.2353	14.2041	14.3129	-0.344593	0.348241	1
ENSSSCT00000043459	ENSSSCG00000000694	GAPDH	5:64106097-64133991	35.0488	43.8833	28.2981	48.0058	38.4673	44.4228	0.259016	0.348563	1
ENSSSCT00000031837	ENSSSCG00000030067	GINM1	1:16362152-16381902	8.88993	15.2832	11.1037	16.7827	14.1809	15.1942	0.357552	0.348812	1
ENSSSCT00000018207	ENSSSCG00000016726	ADCY1	18:50051363-50143549	5.46002	3.90792	8.13426	7.05369	10.2173	8.84756	0.525718	0.34925	1
ENSSSCT00000005518	ENSSSCG00000038507	RPS29	1:179449865-179474353	0	1126.53	0	861.554	923.714	900.709	1.40932	0.349666	1
ENSSSCT00000055657	ENSSSCG00000034163	PLN	1:43392974-43559423	7.77941	21.9169	6.2436	14.5507	17.596	15.3631	0.38876	0.349696	1
ENSSSCT00000011418	ENSSSCG00000010433	SGMS1	14:99147184-99296128	17.5392	8.74904	6.63499	9.46239	6.09471	8.67879	-0.487422	0.34982	1
ENSSSCT00000010764	ENSSSCG00000009821	ARPC3	14:31813719-31826652	16.4573	21.217	16.2605	14.8145	12.9226	14.5048	-0.381001	0.350114	1
ENSSSCT00000013398	ENSSSCG00000012252	DDX3X	X:36989259-37005523	20.0068	29.2515	16.2204	30.3445	24.9497	27.6886	0.315606	0.350124	1
ENSSSCT00000031506	ENSSSCG00000024550	UQCR10	14:46783337-46786218	67.6828	71.8723	66.197	64.7623	54.5054	62.2663	-0.217072	0.350216	1
ENSSSCT00000045242	ENSSSCG00000038089	COL18A1	13:207907833-207985181	14.4914	7.28224	8.10566	7.3203	7.34884	7.43324	-0.477969	0.351657	1
ENSSSCT00000043634	ENSSSCG00000011027	KIF5B	10:42595284-42693526	6.91821	9.38802	7.02901	11.8613	10.6335	11.0644	0.48629	0.352078	1
ENSSSCT00000003359	ENSSSCG00000029070	PAFAH1B3	6:49630831-49660975	13.0343	10.8805	14.4945	10.7329	9.00433	10.1367	-0.398795	0.352198	1
ENSSSCT00000003287	ENSSSCG00000002963	EIF3K	6:47446033-47578795	38.6603	42.6568	41.2998	33.4691	36.2931	35.2994	-0.260266	0.352395	1
ENSSSCT00000017523	ENSSSCG00000016095	CLK1	15:104553429-104562353	14.9211	18.0616	13.5628	10.7023	12.7654	12.9685	-0.384271	0.35266	1
ENSSSCT00000026443	ENSSSCG00000024742	RF00548	6:85649447-85649581	113.857	99.7531	190.778	118.761	215.138	198.205	0.325443	0.353027	1
ENSSSCT00000037556	ENSSSCG00000004163	BCLAF1	1:27872182-27927480	10.4246	10.0984	11.5092	7.96609	7.77139	8.32335	-0.444873	0.353306	1
ENSSSCT00000006183	ENSSSCG00000005623	-	1:268372866-268383544	37.2077	29.0825	40.2544	31.3527	28.6599	29.8346	-0.293439	0.353318	1
ENSSSCT00000018905	ENSSSCG00000017366	HDAC5	12:19044561-19126834	11.5135	10.215	10.5235	7.50092	8.70094	8.45128	-0.421745	0.353499	1
ENSSSCT00000043482	ENSSSCG00000039301	UPF1	2:58951788-59068846	6.56268	9.40147	7.49654	12.5034	9.68001	11.3182	0.477434	0.353606	1
ENSSSCT00000022602	ENSSSCG00000029724	RACK1	2:57279856-57284849	223.123	249.852	216.048	207.157	216.889	211.656	-0.154495	0.353917	1
ENSSSCT00000032735	ENSSSCG00000003743	GALNT1	6:119357005-119493897	9.26997	26.1275	10.3748	23.524	16.2869	19.3799	0.36511	0.35396	1
ENSSSCT00000037431	ENSSSCG00000031172	RNF11	6:160874877-160911726	6.59542	10.742	6.31197	12.0811	10.0984	11.2464	0.465072	0.354281	1
ENSSSCT00000008534	ENSSSCG00000007786	RNF40	3:17622316-17656641	4.13746	5.71737	4.39487	7.00568	6.87596	6.90533	0.50139	0.354368	1
ENSSSCT00000003739	ENSSSCG00000003369	ICMT	6:66815280-67254153	3.62962	6.02442	3.89003	7.63232	6.64681	7.13428	0.617164	0.355104	1
ENSSSCT00000046130	ENSSSCG00000009946	SART3	14:42223960-42266841	3.79776	5.69596	3.96113	7.72776	6.48052	6.92256	0.606873	0.355122	1
ENSSSCT00000011647	ENSSSCG00000010648	CCDC186	14:124472675-124510771	11.9131	12.9674	14.5784	9.04338	11.2433	9.84637	-0.422554	0.35529	1
ENSSSCT00000025546	ENSSSCG00000023906	RF00553	6:84966745-84990682	232.637	415.829	376.619	270.993	331.227	305.917	-0.197392	0.355351	1
ENSSSCT00000012710	ENSSSCG00000011613	H1FX	13:71760847-71761492	7.60916	10.0431	8.80107	5.69576	7.26467	6.49776	-0.469429	0.355424	1
ENSSSCT00000061984	ENSSSCG00000040385	RFNG	12:946055-960822	5.36148	7.05155	8.16457	4.49787	4.81378	4.71138	-0.575169	0.355438	1
ENSSSCT00000023513	ENSSSCG00000022864	EIF6	17:38637487-38643983	17.3316	25.2513	20.0891	17.1448	17.4382	16.5105	-0.322857	0.35548	1
ENSSSCT00000006527	ENSSSCG00000005944	NDRG1	4:8014438-8071406	11.9944	17.5827	29.5698	14.2865	16.5705	16.0244	-0.371279	0.355491	1
ENSSSCT00000059787	ENSSSCG00000011775	KLHL24	13:121564832-121608139	7.32127	7.61796	5.38789	5.69124	4.72139	4.04237	-0.514735	0.356062	1
ENSSSCT00000012698	ENSSSCG00000011601	LSM3	13:70339579-70417206	7.84867	8.47729	10.0732	5.77133	6.97333	6.58151	-0.479398	0.3568	1
ENSSSCT00000056727	ENSSSCG00000006836	KIAA1324	4:110881765-110954063	11.0857	13.615	13.7083	22.7359	11.9852	16.6731	0.388405	0.356889	1
ENSSSCT00000045095	ENSSSCG00000037958	TOB2	5:7086650-7098637	1.38125	2.90148	2.02077	3.64675	3.90366	3.84984	0.788049	0.357249	1
ENSSSCT00000019351	ENSSSCG00000017779	PHF12	12:45130105-45174792	1.56514	2.97969	1.9465	3.86973	3.60441	3.81001	0.73398	0.35725	1
ENSSSCT00000038557	ENSSSCG00000033971	ZNF407	1:149090511-149517284	1.64867	2.87543	1.90342	4.00029	3.55147	3.73117	0.747107	0.357259	1
ENSSSCT00000056292	ENSSSCG00000001904	CLK3	7:58828669-58909571	1.61971	2.24507	2.24697	3.57106	3.62116	3.64711	0.757806	0.357274	1
ENSSSCT00000059923	ENSSSCG00000023665	FBXO25	15:32289182-32475979	3.67595	3.80597	3.28764	2.18573	2.0163	2.179	-0.75542	0.35728	1
ENSSSCT00000059974	ENSSSCG00000039488	SPON2	8:446992-450538	1.88769	2.07109	2.09352	3.18296	4.20397	3.63446	0.792767	0.357284	1
ENSSSCT00000014193	ENSSSCG00000012983	PCNX3	2:6619214-6639953	1.53477	2.05433	2.34968	3.57425	3.7343	3.70656	0.81885	0.357319	1
ENSSSCT00000026074	ENSSSCG00000023503	PRKCD	13:35290263-35323356	1.45309	2.25141	2.48835	3.82107	3.53149	3.63746	0.759576	0.357368	1
ENSSSCT00000037817	ENSSSCG00000001009	RIPK1	7:1840950-1955951	1.48688	3.27196	1.72253	3.85619	3.74916	3.6208	0.729756	0.357407	1
ENSSSCT00000057442	ENSSSCG00000001499	DST	7:28811973-29299171	1.78171	2.53185	1.38757	3.60706	3.54476	3.75743	0.862192	0.357424	1
ENSSSCT00000063431	ENSSSCG00000016520	CREB3L2	18:11533182-11666127	1.73334	1.71693	2.63239	3.3692	3.80575	3.95583	0.799292	0.357427	1
ENSSSCT00000047628	ENSSSCG00000032478	MLLT6	12:23380958-23434795	1.20032	2.74221	2.11374	3.41739	3.81356	3.52892	0.761724	0.357444	1
ENSSSCT00000009925	ENSSSCG00000009061	NAA15	8:87607956-87691313	1.74725	2.68527	1.42217	3.86446	3.38382	3.67347	0.828487	0.35748	1
ENSSSCT00000065413	ENSSSCG00000040786	SPTBN1	3:86585015-86784412	4.18522	7.16618	7.46819	9.37124	8.44619	9.07173	0.475658	0.3575	1
ENSSSCT00000004436	ENSSSCG00000004012	THBS2	1:855023-883694	1.06181	2.81696	2.35208	3.60406	4.05344	3.40531	0.762044	0.357518	1
ENSSSCT00000005261	ENSSSCG00000004762	DNAJC17	1:130516724-130563562	1.12462	2.47511	2.44265	3.11557	3.91762	3.94853	0.792249	0.357519	1
ENSSSCT00000014676	ENSSSCG00000013432	MIDN	2:77204016-77211864	1.3575	2.64195	1.9736	4.03498	3.2181	3.53061	0.784157	0.357549	1
ENSSSCT00000004669	ENSSSCG00000004224	HDDC2	1:37640672-37660335	4.20967	3.87863	2.99435	1.99001	1.93784	2.10335	-0.872853	0.357555	1
ENSSSCT00000004804	ENSSSCG00000004347	FBXL4	1:65872121-65935708	3.87268	3.26239	3.6955	1.87853	2.15871	1.84561	-0.875898	0.357563	1
ENSSSCT00000040407	ENSSSCG00000032188	METTL26	3:41134240-41138570	2.47826	3.74801	4.37826	2.00457	2.34628	2.11874	-0.714108	0.357604	1
ENSSSCT00000045217	ENSSSCG00000037832	PMP22	12:58677408-58707972	1.7604	3.07899	1.60346	3.99991	2.97423	3.73829	0.672389	0.357626	1
ENSSSCT00000051102	ENSSSCG00000032242	-	7:30320413-30329408	0.972765	3.15394	1.78994	3.76782	3.64091	4.00496	0.877723	0.357659	1
ENSSSCT00000037082	ENSSSCG00000027371	PCDHGC4	2:142966007-143156552	0.943267	3.06379	1.70376	3.91672	3.69881	3.92819	0.941593	0.357661	1
ENSSSCT00000007146	ENSSSCG00000006525	-	4:94626955-94661539	3.47712	3.10107	4.2258	1.61527	2.70454	2.13371	-0.747289	0.357668	1
ENSSSCT00000005663	ENSSSCG00000005135	-	1:200882955-200934112	1.61422	3.0675	1.3836	4.26288	3.22304	3.83152	0.831739	0.357688	1
ENSSSCT00000014202	ENSSSCG00000012992	FRMD8	2:6822966-6843978	1.50216	2.85388	1.60774	4.29914	2.98534	3.95778	0.845168	0.357722	1
ENSSSCT00000032023	ENSSSCG00000014672	-	9:4174293-4188413	4.20639	3.78036	3.20027	2.60763	1.42065	2.12126	-0.858929	0.357748	1
ENSSSCT00000018391	ENSSSCG00000016887	ITGA2	16:32336413-32462626	1.29143	3.08359	1.62496	4.0524	3.19339	3.53878	0.779584	0.35775	1
ENSSSCT00000008536	ENSSSCG00000007788	PHKG2	3:17622316-17656641	1.41821	3.19529	1.4653	3.83347	3.12507	3.83236	0.762594	0.357751	1
ENSSSCT00000063090	ENSSSCG00000009018	SH3D19	8:77689552-77876646	0.932374	3.11884	1.5699	4.03375	3.50502	3.89405	0.95007	0.357813	1
ENSSSCT00000052256	ENSSSCG00000017198	ACOX1	12:5430942-5481909	1.39568	3.24184	1.34378	4.14002	3.20533	3.80284	0.830465	0.357841	1
ENSSSCT00000054268	ENSSSCG00000012173	SAT1	X:19835674-20017816	2.08354	5.26582	4.16307	2.06241	2.33197	2.10672	-0.818013	0.357845	1
ENSSSCT00000051610	ENSSSCG00000038437	EHMT1	AEMK02000682.1:252492-390117	1.50364	2.13595	2.17461	4.40656	2.79303	3.62592	0.825222	0.357854	1
ENSSSCT00000007282	ENSSSCG00000006646	ARNT	4:98333458-98470107	5.22002	8.97315	5.24488	10.2361	8.16584	8.95843	0.458051	0.357869	1
ENSSSCT00000015608	ENSSSCG00000014285	2018-09-08	2:135074082-135104444	1.30376	3.22154	1.46182	4.23303	3.1581	3.73896	0.82706	0.357872	1
ENSSSCT00000029960	ENSSSCG00000029944	FASN	12:922417-937560	45.7528	20.5732	25.5279	26.1135	23.9404	24.8225	-0.365616	0.357986	1
ENSSSCT00000012494	ENSSSCG00000040581	CISH	13:33081636-33125825	1.20335	1.82327	2.59747	2.66135	4.96078	3.85227	0.947931	0.358019	1
ENSSSCT00000000989	ENSSSCG00000000905	-	5:88292770-88317177	28.5721	23.6997	29.7225	22.9235	23.0786	23.2272	-0.288018	0.358054	1
ENSSSCT00000045887	ENSSSCG00000032870	-	9:131632873-131641177	4.22698	2.63269	4.06336	1.84717	2.49545	2.06699	-0.773892	0.358084	1
ENSSSCT00000053677	ENSSSCG00000020725	-	5:21474624-21504946	29.5335	47.4017	37.7476	29.7027	35.1546	33.0413	-0.255962	0.358147	1
ENSSSCT00000038777	ENSSSCG00000035555	BTBD6	AEMK02000452.1:3312940-3376021	1.93604	4.04481	4.74497	2.26939	1.79205	2.14262	-0.784884	0.358283	1
ENSSSCT00000012091	ENSSSCG00000011047	FAM171A1	10:46449784-46601078	0.910919	3.45438	1.4016	4.5326	3.22618	3.80973	0.933539	0.358306	1
ENSSSCT00000009153	ENSSSCG00000008359	RAB1A	3:76837308-76932659	18.3943	19.374	17.6272	26.1994	20.8146	23.4516	0.310786	0.35835	1
ENSSSCT00000040786	ENSSSCG00000012828	STARD8	X:54773163-54856714	1.5126	2.25708	2.17018	5.04531	2.81013	3.04556	0.806805	0.358378	1
ENSSSCT00000001132	ENSSSCG00000001038	-	7:7462211-7469623	22.081	23.6409	30.1689	21.3941	21.1067	20.2795	-0.311272	0.358455	1
ENSSSCT00000060003	ENSSSCG00000008138	GCC2	3:47717798-47759042	4.66144	2.45542	3.86276	1.73045	2.45766	2.28202	-0.769588	0.3585	1
ENSSSCT00000029733	ENSSSCG00000028092	GNG2	1:181516173-181661800	1.27949	3.31697	1.20899	4.83748	2.66029	3.79495	0.890656	0.358677	1
ENSSSCT00000038235	ENSSSCG00000036318	-	AEMK02000452.1:3591645-3841358	32.909	8.85103	398.308	129.723	32.0889	83.3651	-0.89901	0.358804	1
ENSSSCT00000062428	ENSSSCG00000035080	-	12:44957151-44962999	69.9739	62.7688	63.376	54.3493	61.9681	57.8109	-0.218326	0.358862	1
ENSSSCT00000027380	ENSSSCG00000028097	-	6:165671052-165762415	4.95507	4.18628	1.8455	2.37608	2.0687	1.95227	-0.780474	0.358972	1
ENSSSCT00000044319	ENSSSCG00000033146	CD163	5:63300145-63334537	1.52145	2.00725	2.15462	5.4822	2.12393	3.79883	0.930062	0.359231	1
ENSSSCT00000040817	ENSSSCG00000006930	SH3GLB1	4:129357551-129395576	2.18538	3.7982	5.13044	0.577845	3.1385	2.51425	-0.832756	0.359358	1
ENSSSCT00000009008	ENSSSCG00000008226	POLR1A	3:58559520-58745114	0.837195	1.34078	1.23608	2.12471	2.4848	2.35575	0.923015	0.359659	1
ENSSSCT00000011504	ENSSSCG00000010514	RRP12	14:108771910-108805521	0.873165	1.48343	1.12331	2.76447	2.17189	2.41633	0.973491	0.359665	1
ENSSSCT00000006139	ENSSSCG00000005585	DENND1A	1:264276571-264824193	0.830518	1.53034	0.881834	2.47493	2.31493	2.51343	1.05598	0.359671	1
ENSSSCT00000062501	ENSSSCG00000016656	ELMO1	18:36786421-37338970	0.94107	1.34213	1.01482	2.75003	2.17062	2.4042	1.03769	0.359684	1
ENSSSCT00000040200	ENSSSCG00000036537	NFIC	2:75193169-75263372	0.664111	1.31844	1.2498	2.57311	2.18464	2.63313	1.07622	0.359696	1
ENSSSCT00000041003	ENSSSCG00000028759	ASAP1	4:10103192-10451924	1.27761	1.31334	0.732852	2.34908	2.24595	2.51585	0.985923	0.359702	1
ENSSSCT00000036676	ENSSSCG00000012172	ACOT9	X:19835674-20017816	1.24384	0.97154	1.06856	2.07626	2.39644	2.37721	0.949036	0.359711	1
ENSSSCT00000041219	ENSSSCG00000032594	-	6:59239778-59254652	0.711001	1.48156	1.20758	2.00182	2.51406	2.17196	0.87329	0.359729	1
ENSSSCT00000052207	ENSSSCG00000036192	C7orf26	3:4610703-4643695	0.65299	0.927217	1.07018	2.52459	2.35751	2.34881	1.29945	0.359758	1
ENSSSCT00000015569	ENSSSCG00000014249	2018-03-03	2:129880660-130026447	0.780299	1.69458	0.815601	2.81471	2.05889	2.64577	1.07811	0.359759	1
ENSSSCT00000040645	ENSSSCG00000034980	IRF8	6:3041416-3060685	1.00057	0.665648	1.17116	2.83496	2.27247	2.36247	1.2563	0.359787	1
ENSSSCT00000049845	ENSSSCG00000037263	SIAH1	6:36342805-36365773	0.575254	1.27742	1.0099	2.53508	2.18796	2.26105	1.15517	0.359792	1
ENSSSCT00000058885	ENSSSCG00000002000	IPO4	7:75087470-75118735	0.626304	1.6889	0.648805	2.4688	2.2222	2.85092	1.21697	0.359796	1
ENSSSCT00000034968	ENSSSCG00000002669	CRISPLD2	6:3880717-3944680	0.766047	0.924943	1.07783	2.11156	2.34559	2.18648	1.12748	0.359796	1
ENSSSCT00000008422	ENSSSCG00000007681	CUX1	3:9317101-9671007	0.84553	1.13179	0.812648	2.21996	2.19289	2.17095	1.10621	0.359799	1
ENSSSCT00000059783	ENSSSCG00000039045	SLC26A2	2:150995694-151027479	0.66999	1.54619	0.828933	1.98115	2.5687	2.18911	1.02684	0.359799	1
ENSSSCT00000064651	ENSSSCG00000003030	CIC	6:49630831-49660975	0.543778	1.44732	0.778367	2.39343	2.28554	2.28848	1.19452	0.359812	1
ENSSSCT00000011568	ENSSSCG00000010575	PPRC1	14:113137065-113152531	0.486637	1.50222	0.818722	2.42354	2.25597	2.30211	1.18017	0.359827	1
ENSSSCT00000042944	ENSSSCG00000011782	ABCC5	13:121868610-122059398	0.717278	1.01817	0.975884	2.66233	1.94514	2.38559	1.22544	0.359842	1
ENSSSCT00000044712	ENSSSCG00000035293	-	2:1469103-1496346	0.469363	1.481	0.747677	2.31243	2.38731	2.13659	1.20187	0.35986	1
ENSSSCT00000026782	ENSSSCG00000024770	LIG3	12:40152345-40205082	1.17343	1.61642	0.350847	2.2318	2.43939	2.19107	1.01159	0.359864	1
ENSSSCT00000023883	ENSSSCG00000030415	DPP3	2:5907251-5946734	0.689943	1.70143	0.652056	2.71792	1.98621	2.41606	1.10445	0.359876	1
ENSSSCT00000017058	ENSSSCG00000015660	PFKFB2	9:67672646-67707442	0.920418	1.45054	0.388086	2.44249	2.03018	2.68619	1.23612	0.359883	1
[truncated: 7,792 more rows]

## Sheet: B
Analysis of Gene Ontology (GO) enrichment for differentially expressed transcripts
Term	Count	Genes	P Value
GO:0060416~response to growth hormone	4	CSN1S1, CSN1S2, PIK3R1, IGFBP5	4.03093e-06
GO:1903494~response to dehydroepiandrosterone	3	CSN1S1, CSN1S2, CSN3	5.16879e-05
GO:1903496~response to 11-deoxycorticosterone	3	CSN1S1, CSN1S2, CSN3	5.16879e-05
GO:0051385~response to mineralocorticoid	3	CSN1S1, CSN1S2, CSN3	7.74198e-05
GO:0009725~response to hormone	7	CTSB, KIT, CSN1S1, CSN1S2, PIK3R1, CSN3, IGFBP5	0.000263305
GO:0032570~response to progesterone	3	CSN1S1, CSN1S2, CSN3	0.000281826
GO:0032355~response to estradiol	3	CSN1S1, CSN1S2, CSN3	0.00202698
GO:0031960~response to corticosteroid	3	CSN1S1, CSN1S2, CSN3	0.00328691
GO:1902578~single-organism localization	13	GPD1L, STEAP4, KCNJ15, APOBEC1, TSPAN33, C3, CHI3L1, SLC5A6, KIT, CSN1S1, FTH1, PIK3R1, CSN3	0.00444939
GO:0051179~localization	18	STEAP4, KCNJ15, APOBEC1, C3, CHI3L1, KIT, CSN1S1, CCL28, CSN1S2, FTH1, GPD1L, TSPAN33, SLC5A6, DEFB1, CD14, CSN3, PIK3R1, IGFBP5	0.00521895
GO:0006952~defense response	8	SMPDL3B, C3, CHI3L1, KIT, MDK, DEFB1, CSN1S2, CD14	0.00618401
GO:0043434~response to peptide hormone	4	CSN1S1, CSN1S2, PIK3R1, IGFBP5	0.00621162
GO:0044710~single-organism metabolic process	14	GPD1L, ND4L, APOBEC1, SMPDL3B, C3, CHI3L1, CTSB, KIT, ACAT2, CSN1S1, PIK3R1, FTH1, ACSF2, IGFBP5	0.00625502
GO:0097305~response to alcohol	3	CSN1S1, CSN1S2, CSN3	0.00664593
GO:1901654~response to ketone	3	CSN1S1, CSN1S2, CSN3	0.00765316
GO:0044765~single-organism transport	12	GPD1L, STEAP4, KCNJ15, APOBEC1, C3, CHI3L1, SLC5A6, KIT, CSN1S1, FTH1, PIK3R1, CSN3	0.00777006
GO:0051234~establishment of localization	15	KCNJ15, STEAP4, APOBEC1, C3, CHI3L1, KIT, CSN1S1, CSN1S2, FTH1, GPD1L, TSPAN33, SLC5A6, CSN3, PIK3R1, CD14	0.00837353
GO:1901700~response to oxygen-containing compound	7	CSN1S1, CSN1S2, CD14, PIK3R1, CSN3, IGFBP5, SPP1	0.00863576
GO:1901652~response to peptide	4	CSN1S1, CSN1S2, PIK3R1, IGFBP5	0.00905597
GO:0010033~response to organic substance	10	CHI3L1, CTSB, KIT, CSN1S1, CSN1S2, CD14, PIK3R1, CSN3, IGFBP5, SPP1	0.011579
GO:0006954~inflammatory response	5	SMPDL3B, C3, CHI3L1, KIT, CD14	0.0116029
GO:0009719~response to endogenous stimulus	7	CTSB, KIT, CSN1S1, CSN1S2, PIK3R1, CSN3, IGFBP5	0.0136727
GO:0006629~lipid metabolic process	7	SMPDL3B, C3, KIT, ACAT2, CSN1S1, ACSF2, PIK3R1	0.0141087
GO:0042592~homeostatic process	8	GPD1L, SCGN, KIT, CCL28, FTH1, PIK3R1, IGFBP5, SPP1	0.0151664
GO:0006810~transport	14	KCNJ15, STEAP4, APOBEC1, C3, CHI3L1, KIT, CSN1S1, CSN1S2, FTH1, GPD1L, SLC5A6, CSN3, PIK3R1, CD14	0.015344
GO:0044255~cellular lipid metabolic process	6	SMPDL3B, C3, KIT, ACAT2, ACSF2, PIK3R1	0.0166744
GO:0009605~response to external stimulus	9	SMPDL3B, C3, CHI3L1, KIT, CCL28, DEFB1, CSN1S2, CD14, SPP1	0.0166912
GO:0033993~response to lipid	5	CSN1S1, CSN1S2, CD14, CSN3, SPP1	0.017061
GO:0065008~regulation of biological quality	12	GPD1L, SCGN, APOBEC1, C3, KIT, CCL28, CSN1S1, FTH1, PIK3R1, CSN3, IGFBP5, SPP1	0.0190253
GO:0014070~response to organic cyclic compound	5	CSN1S1, CSN1S2, CSN3, IGFBP5, SPP1	0.0196594
GO:0001816~cytokine production	5	C3, CHI3L1, KIT, CD14, PIK3R1	0.0206757
GO:0048878~chemical homeostasis	6	GPD1L, SCGN, CCL28, FTH1, PIK3R1, IGFBP5	0.0229154
GO:0097067~cellular response to thyroid hormone stimulus	2	CTSB, KIT	0.0229159
GO:1904018~positive regulation of vasculature development	3	C3, CHI3L1, KIT	0.0248758
GO:0097066~response to thyroid hormone	2	CTSB, KIT	0.0251793
GO:0048584~positive regulation of response to stimulus	8	SMPDL3B, TSPAN33, C3, CHI3L1, KIT, CD14, PIK3R1, IGFBP5	0.0295525
GO:0051240~positive regulation of multicellular organismal process	7	C3, CHI3L1, KIT, CSN1S1, CD14, PIK3R1, SPP1	0.0295536
GO:0007155~cell adhesion	7	IGSF5, RND1, HAPLN3, KIT, CCL28, PIK3R1, SPP1	0.0316893
GO:0022610~biological adhesion	7	IGSF5, RND1, HAPLN3, KIT, CCL28, PIK3R1, SPP1	0.0323366
GO:0048523~negative regulation of cellular process	13	APOBEC1, RARRES1, C3, KIT, CSN1S1, CCL28, MDK, FTH1, GPD1L, RND1, SMPDL3B, PIK3R1, IGFBP5	0.0331985
GO:0010647~positive regulation of cell communication	7	TSPAN33, C3, CHI3L1, KIT, CSN1S1, PIK3R1, IGFBP5	0.0333906
GO:0048518~positive regulation of biological process	15	APOBEC1, C3, CHI3L1, KIT, CSN1S1, MDK, CCL28, GPD1L, TSPAN33, SMPDL3B, DEFB1, PIK3R1, CD14, IGFBP5, SPP1	0.0338415
GO:0007595~lactation	4	CSN3, CSN1S1, CSN1S2, WAP	0.0341665
GO:0023056~positive regulation of signaling	7	TSPAN33, C3, CHI3L1, KIT, CSN1S1, PIK3R1, IGFBP5	0.0341959
GO:0044699~single-organism process	30	STEAP4, KCNJ15, RARRES1, APOBEC1, C3, KIT, ACAT2, CCL28, MDK, ACSF2, FTH1, GPD1L, TSPAN33, SMPDL3B, DEFB1, PIK3R1, SPP1, HAPLN3, CHI3L1, CSN1S1, IGSF5, SCGN, ND4L, RND1, KRT14, SLC5A6, CTSB, CD14, CSN3, IGFBP5	0.0372783
GO:0050896~response to stimulus	21	APOBEC1, C3, CHI3L1, KIT, CSN1S1, MDK, CCL28, CSN1S2, FTH1, GPD1L, RND1, TSPAN33, SMPDL3B, CTSB, DEFB1, CD14, PIK3R1, SRXN1, CSN3, SPP1, IGFBP5	0.0430236
GO:0048009~insulin-like growth factor receptor signaling pathway	2	PIK3R1, IGFBP5	0.0475358
GO:0002682~regulation of immune system process	6	SMPDL3B, C3, KIT, CCL28, CD14, PIK3R1	0.0484042
GO:0042221~response to chemical	11	CHI3L1, CTSB, KIT, CCL28, CSN1S1, CSN1S2, CD14, PIK3R1, CSN3, IGFBP5, SPP1	0.0496043
GO:0048545~response to steroid hormone	3	CSN1S1, CSN1S2, CSN3	0.0497559
